# Supplementary material for: The therapeutic effect of nicotinamide riboside chloride on ameliorating alcohol-induced neuronal damage with a focus on mitochondrial unfolded protein response and mitophagy
Source: Genes Dis. 2025 Oct 18;13(5):101886. doi: 10.1016/j.gendis.2025.101886 (PMC13276746; doi:10.1016/j.gendis.2025.101886)
Supplement: Multimedia component 2 [file mmc2.xlsx]

## Sheet: Sheet1
Accession	GENE NAME	p-value ALC_CTRL	q-value ALC_CTRL	log2 fold-changes
Q91Z25	Arpc1b	8.10043e-06	0	-1.10383
Q80TM2	Tln1	1.49957e-05	0	-1.51053
Q3UF16	P4ha1	2.27278e-05	0.0177143	-1.20548
Q9D6J6	Ndufv2	3.56972e-05	0.0112727	-0.811673
O88967	Yme1l1	4.42348e-05	0	-2.05712
Q921S3	Me1	5.80101e-05	0.0206667	-1.87736
Q9DBR7	Ppp1r12a	5.93697e-05	0.0155	-1.35602
Q3U1C2	Ruvbl1	7.01456e-05	0.0137778	1.43655
O88783	F5	7.16903e-05	0	4.21102
Q80X95	Rraga	8.89917e-05	0	2.83254
P51660	Hsd17b4	0.000103636	0.00775	-0.835688
Q8BM55	Tmem214	0.000153037	0.00953846	-1.20405
Q5SSW2	Psme4	0.000277487	0.0124	1.80238
Q3TJ43	Vps35	0.000372941	0.0154783	1.01383
Q3UPE0	Tcea1	0.000379453	0.00885714	-1.63902
Q1MWP9	Ehd4	0.000464144	0.0189412	-0.760262
Q7TNE3	Spag7	0.000476048	0.0103333	-3.12508
Q3UD67	Aars	0.000494886	0.0148333	1.10111
Q3TGW0	Actr3	0.000523126	0.0161818	-1.2407
O54984	Asna1	0.000540783	0.01424	1.13147
A1L329	Nbr1	0.000593273	0.0214667	0.943041
Q3TCP5	Ezr	0.000603868	0.0199091	-0.75558
Q3UXP2	Ruvbl2	0.000724937	0.00729412	2.52072
Q8CFE6	Slc38a2	0.000727457	0.0222069	1.06045
P02104	Hbb-y	0.000820821	0.00688889	2.94974
Q60598	Cttn	0.000834801	0.0207742	-1.07456
Q64012	Raly	0.000893816	0.0169474	0.981011
A0A068EVR8		0.000944773	0.0192	-0.999727
P80316	Cct5	0.000948818	0.0192877	0.60929
Q5SUH6	Clint1	0.000955002	0.0169524	-2.12202
P43883	Plin2	0.00102333	0.0124	2.70485
Q3TIP0	Psmd2	0.00103013	0.020125	1.20092
P11087	Col1a1	0.0010842	0.0202963	-1.77851
E9PWQ3	Col6a3	0.00113263	0.00652632	-3.70317
O35127	Grcc10	0.00124104	0.0174054	-1.24941
Q61699	Hsph1	0.00143837	0.0195152	1.61579
Q9QZA0	Ca5b	0.0014694	0.0136923	-3.0995
Q543F3	Cnn2	0.00153888	0.0208571	-1.36349
Q9Z1G4	Atp6v0a1	0.00154145	0.0192787	0.880108
Q8C7V8	Ccdc134	0.00155287	0.0226154	-0.997391
Q3UJR3	Htra2	0.00155406	0.024	-1.05871
P61358	Rpl27	0.00156841	0.0212821	-0.69772
Q62425	Ndufa4	0.0015937	0.0213636	-0.649446
A0A0R4J0S4	Llgl1	0.00163592	0.026	-0.602164
Q5FWB6	Rplp0	0.0016464	0.0265417	-0.605775
A0A0R4J1E2	Eef1d	0.00171305	0.0189677	-0.932272
Q00623	Apoa1	0.00171792	0.023	2.66031
Q0PD38	Rab18	0.00175371	0.019697	0.870827
Q3TW51	Snd1	0.00178483	0.02	-0.886478
Q5SRX1	Tom1l2	0.00180417	0.0196	0.992099
P62334	Psmc6	0.00180821	0.0245	1.21195
A0A0J9YUL3	Sept11	0.00182451	0.0203721	-1.57841
Q3UIQ2	Ndufs1	0.00193575	0.0202759	-1.07681
P62075	Timm13	0.00194725	0.0213818	-1.10092
Q01730	Rsu1	0.00195859	0.0178889	-2.11857
Q9ESW8	Pgpep1	0.00196622	0.0184	2.14463
Q9DBS1	Tmem43	0.0020631	0.0232174	1.51964
Q9CR64	Tmem167a	0.00211126	0.019831	0.908917
P47856	Gfpt1	0.00212962	0.0237333	1.63612
A0A1S6GWH1	Psmc5	0.00221019	0.0250213	1.49825
Q3U893	Cpne1	0.00226582	0.0196923	2.46388
P08074	Cbr2	0.00230367	0.0258571	-0.608526
Q8BFW7	Lpp	0.00232153	0.0199322	-1.2565
P62897	Cycs	0.00239738	0.0230588	-1.51176
A0A0R4J215	Gpatch11	0.00241608	0.021	-1.34075
Q3UBX0	Tmem109	0.00252953	0.0221887	1.52174
Q5XJF6	Rpl10a	0.00260931	0.019403	-1.14639
A8DUV3	Hbat1	0.00273439	0.0213659	3.38186
Q3UNH3	Txnl1	0.00273705	0.0203125	1.26315
Q9WTP6	Ak2	0.00275318	0.0237975	-0.951809
A0A1S6GWI0	Ndufa8	0.00280101	0.02352	-1.96423
O35639	Anxa3	0.00281293	0.0201143	1.15163
Q00993	Axl	0.00286701	0.0195556	1.16084
Q64337	Sqstm1	0.00290541	0.019027	1.15837
P35979	Rpl12	0.00295064	0.0215584	-1.10332
Q3TAW4	Sec23b	0.00300893	0.0187733	-1.19838
Q8BH64	Ehd2	0.00303	0.0207059	-1.28331
Q9DAW9	Cnn3	0.00317082	0.0204058	-1.33612
D3Z041	Acsl1	0.00320061	0.0217778	2.06017
Q5SW83	Actr2	0.00322472	0.0226506	-1.05932
H3BKH6	Esd	0.00336333	0.0249655	0.730139
P53798	Fdft1	0.00357465	0.0206316	-2.37746
Q921J2	Rheb	0.00366935	0.0229268	1.21669
P35505	Fah	0.0036717	0.0186667	-1.86457
Q80UL3	Galk1	0.00369687	0.0222022	1.11019
P53702	Hccs	0.00369839	0.0232099	-1.24001
Q6P5F9	Xpo1	0.00381366	0.0244815	0.915276
Q8BWP8	B4gat1	0.00404298	0.0249434	0.970426
B9EKP5	Flna	0.00413899	0.0230769	-1.225
P47226	Tes	0.00418728	0.0216092	-1.31621
Q3TX72	Fkbp5	0.00427508	0.0289855	0.66419
Q9DC13	Lamp1	0.00432689	0.026268	1.15525
Q9DBU8	Ap3m1	0.00433644	0.0297872	0.657039
A0A1B0GSG5	Rnh1	0.00433775	0.0251739	1.2269
Q9DC69	Ndufa9	0.00446558	0.0219556	-1.36676
Q9JIF7	Copb1	0.00463568	0.027008	0.806234
Q3TZI5	Msh2	0.0047218	0.0264202	0.889264
P16332	Mut	0.00489121	0.025181	-1.21575
P99024	Tubb5	0.00493632	0.0262	0.90088
P29533	Vcam1	0.00494134	0.0259216	-1.24634
A0A2C9F2D2	Anxa7	0.00496597	0.0279389	0.812628
Q3TDU5	Mfge8	0.0050961	0.0257374	1.37569
Q8C7S2	Lima1	0.005131	0.0218605	-1.85872
P06745	Gpi	0.00514207	0.0260645	-1.5085
Q3TKD1	Rfc3	0.00516213	0.0202105	2.67775
A3KGU9	Sptan1	0.00520508	0.0277273	-0.837648
P58252	Eef2	0.00520978	0.0256699	-1.33116
P07901	Hsp90aa1	0.00521458	0.0268837	0.857814
Q9QUJ7	Acsl4	0.00523592	0.0285714	-0.76185
Q3UMM1	Tubb6	0.00538274	0.0221176	2.06714
Q8BKX1	Baiap2	0.00543439	0.0254231	-1.394
A0A0R4J104	Dab2	0.00544802	0.0268211	-1.58393
A0A1Y7VM38	Ndufs6	0.00547922	0.0256283	-1.1366
Q80ZX0	Sec24b	0.00552561	0.0257705	-0.972729
Q921H9	Coa7	0.00552608	0.0314167	-0.75448
Q80TP8	Csde1	0.00573647	0.02548	-1.63115
Q3TXV4	Rab31	0.00593031	0.0294118	0.855301
Q7TMF3	Ndufa12	0.0059829	0.0249369	-1.42883
Q9CVB6	Arpc2	0.00599019	0.026375	-0.984928
Q3TJG6	Ptges3	0.00606353	0.025812	1.22686
Q91VX2	Ubap2	0.00615607	0.0257872	-2.0849
Q9QY73	Tmem59	0.00619636	0.036119	0.653837
Q9R0E1	Plod3	0.00629302	0.0240364	-1.61142
Q5EBP9	Trim28	0.00636408	0.0247103	1.70833
Q9Z1F9	Uba2	0.00643319	0.0261782	1.92318
P40142	Tkt	0.00643945	0.0251826	-1.35916
Q80X90	Flnb	0.00659916	0.0357267	-0.709365
A9CLV6	Serinc1	0.00665727	0.0283308	1.03711
Q9D0I9	Rars	0.00666594	0.0350732	0.709851
Q9CPT4	Mydgf	0.00670658	0.0254035	-1.4571
A0A1B0GRY5	Sirt3	0.00672804	0.022381	4.01277
Q8BLN5	Lss	0.00703366	0.0383721	-0.681164
Q6A0F1	Cct8	0.00726052	0.0348354	0.792371
Q8BVQ9	Psmc2	0.00732756	0.031726	0.956298
P19324	Serpinh1	0.0073417	0.0454639	-0.589974
O88643	Pak1	0.00740945	0.0265827	-1.29852
P24668	M6pr	0.0074238	0.0281538	1.23968
Q6NXL1	Sec24d	0.00751662	0.0259835	-1.45344
P28474	Adh5	0.00754267	0.025561	1.42282
Q9DCT2	Ndufs3	0.0076761	0.028777	-1.11
Q8QZY6	Tspan14	0.00773225	0.0352821	0.884369
Q8VIK2	Mpv17l2	0.00777289	0.0298507	-1.2315
Q542D9	Tfrc	0.0078562	0.0378713	0.753581
Q8K297	Colgalt1	0.0079623	0.0326443	-1.00941
P58281-2	Opa1	0.00799305	0.0266441	-1.81887
A8DUN2	Hbbt1	0.00818556	0.0242569	3.18197
Q5SX75	P4ha2	0.00823871	0.0405291	-0.687215
P35700	Prdx1	0.00830888	0.0463024	-0.60007
Q3V1M8	Hdlbp	0.00835407	0.0301259	-1.17437
Q8BFY9	Tnpo1	0.00844591	0.0326316	1.03028
Q8HWA3	Ulbp1	0.00844769	0.0296296	1.35104
Q99M08		0.0084586	0.0374588	-0.820887
P97429	Anxa4	0.0085148	0.0291971	1.30034
P51125	Cast	0.00877325	0.0465294	-0.62506
Q811D0-3	Dlg1	0.00878052	0.0408865	-0.737635
P62751	Rpl23a	0.00896079	0.0330667	-1.15948
Q3U111	Rdx	0.00909169	0.0253548	1.9865
Q8CCH2	Nhlrc3	0.00921423	0.0312	1.32215
Q91V41	Rab14	0.00927819	0.049763	0.608736
Q9ERS2	Ndufa13	0.00927923	0.0350573	-1.08018
Q3TVV7	Umps	0.0093664	0.0413333	0.79727
P48036	Anxa5	0.00941894	0.0348606	0.985619
A0A1S6GWG6	Atp6v1b2	0.00950274	0.0464523	0.687455
Q3U6T2	Naga	0.00955199	0.03888	0.886192
P70290	Mpp1	0.00961875	0.0376805	-0.942399
Q9EST5-2	Anp32b	0.00975573	0.0346164	1.06791
P70362	Ufd1	0.00975913	0.0344	-1.05867
Q69ZW4	Ap2a2	0.0097741	0.0477905	-0.645215
Q3UJN1	Mcm2	0.0100015	0.0418876	0.888006
Q99LB6	Mat2b	0.0102113	0.0434375	0.798824
Q8C7R4	Uba6	0.0102574	0.0352289	1.08276
Q4VAI2	Acp1	0.0103376	0.0471456	0.707043
Q9CQ40	Mrpl49	0.0105684	0.0426737	-0.849641
O35621	Pmm1	0.0105922	0.0337255	1.42038
P59999	Arpc4	0.0106936	0.0404492	-0.895739
Q9JL56	Gde1	0.0109049	0.045057	0.822473
Q91VA6	Poldip2	0.0111772	0.0355062	-1.27068
Q8BQL7	Tollip	0.0112205	0.0472115	0.753294
P05213	Tuba1b	0.0112371	0.0407447	0.94103
Q3TCR9	Zyx	0.0112751	0.0349351	-1.51399
P59108	Cpne2	0.0113193	0.035018	1.23389
Q62261	Sptbn1	0.0113258	0.0355097	-1.51034
E9QB02	Mars	0.0113316	0.0328477	1.67631
P49817	Cav1	0.0115014	0.0513059	0.671583
Q3TCS0	Prep	0.0116506	0.0510991	0.659932
A0A1B0GSZ9	Mrpl23	0.0117899	0.0464205	-0.879626
Q3TKG4	Psmc3	0.0117902	0.0381503	1.18863
Q8R180	Ero1a	0.01183	0.0466869	0.855405
B9EKT6	Iqgap3	0.0121013	0.0469179	-0.822083
P97298	Serpinf1	0.0121335	0.0518494	0.611471
A0A1B0GSX0	Ldha	0.0121412	0.0516333	0.609712
Q9CWJ9	Atic	0.0122294	0.0509427	0.671788
P42208	Sept2	0.0122486	0.0352883	-1.49954
Q6P4T2	Snrnp200	0.0122624	0.0409718	1.19712
Q9CQD1	Rab5a	0.0122811	0.04599	0.875669
P14685	Psmd3	0.0123205	0.0507193	0.671969
G3X977	Itih2	0.0123358	0.037931	1.27839
Q9CR41	Hypk	0.0126374	0.0417901	-1.19105
Q3TED0	Slco2a1	0.0126444	0.0415604	1.17813
E9QNP0	Kxd1	0.0126556	0.04622	0.915322
E9Q616	Ahnak	0.0127759	0.0436649	-1.07363
Q8CG70	P3h3	0.0134449	0.0411087	-1.27398
O88441	Mtx2	0.013795	0.0517788	-0.80969
Q3TS38	Ugdh	0.0138352	0.0511681	-0.760349
A7E215	Rps6ka3	0.0138869	0.0515413	0.8146
O89086	Rbm3	0.0139211	0.0469239	-1.06719
Q9CXW3	Cacybp	0.0139523	0.0420222	-1.43913
O70251	Eef1b	0.0142484	0.0518565	-0.794661
Q5RJV5	Ptbp1	0.014336	0.0530244	0.669592
Q9DCS9	Ndufb10	0.0144839	0.0467586	-1.06179
Q9D1M7	Fkbp11	0.0145732	0.0463762	1.09277
Q922Q8	Lrrc59	0.0146184	0.0461837	-1.18232
Q61166	Mapre1	0.0147454	0.042257	-1.62472
A0A1S6GWH2	Ddx39b	0.0149782	0.0545692	0.630409
Q5M9L1	Rpl36	0.0150797	0.0520627	-0.669615
A0A2I3BPX3	Ano6	0.0152106	0.0504906	0.987467
P28662	Bri3	0.0155172	0.0513956	0.872719
P62192	Psmc1	0.0155333	0.0513116	0.975581
Q80X50-5	Ubap2l	0.015587	0.0515636	-0.910781
P50516	Atp6v1a	0.0156172	0.0502783	0.84698
B1AZ39	Chmp6	0.0158575	0.0511028	-1.03983
Q8C5N9	Hsd17b7	0.0164472	0.0507606	-1.1114
Q9D1K2	Atp6v1f	0.0166289	0.0518312	0.848457
Q9D7B2	Lims1	0.0169883	0.0525738	-0.836315
P97311	Mcm6	0.0171385	0.0513303	1.04421
A0A0R4J0I9	Lrp1	0.0171773	0.0591298	-0.594872
O35566	Cd151	0.0172702	0.0405909	3.09863
P54116	Stom	0.0172899	0.0520992	0.868003
Q61975	Env polypeptide	0.0175768	0.0516576	-0.786818
P60670	Nploc4	0.017879	0.0469856	-1.50955
Q9CZD3	Gars	0.0178851	0.0593566	0.61323
P68372	Tubb4b	0.0179874	0.0520508	0.950144
Q9CZT5	Vasn	0.0180265	0.052672	0.833878
P59708	Sf3b6	0.0181408	0.0522723	-0.979345
Q3ULK8	Cnbp	0.0182754	0.0588345	-0.65554
Q3UMC8	Stam	0.0184516	0.0562214	0.71923
B9EHY2	Zmpste24	0.0185106	0.0551145	0.772444
Q9D1I6	Mrpl14	0.0195362	0.055881	-0.79137
B9EKB0	Lamb1	0.0196149	0.0523592	-1.0264
P17047-2	Lamp2	0.0197371	0.0524743	0.92901
Q3TXS7	Psmd1	0.0200719	0.0502906	1.2194
Q920L1	Fads1	0.0201889	0.0505064	-1.2409
Q63918	Cavin2	0.0204594	0.0560296	-0.832191
Q9CY16	Mrps28	0.020487	0.0528097	-1.0592
O70252	Hmox2	0.0209161	0.0577164	-0.813309
Q570Z8	Picalm	0.021321	0.051625	-1.56085
Q3TGQ3	Ctnna1	0.0213586	0.0504978	-1.4952
E9Q1G8	Sept7	0.0214171	0.0502586	-1.45027
Q9D2Y4	Mlkl	0.021462	0.0596828	-0.737601
Q6ZQ45	Nup155	0.0218111	0.0514191	1.31979
Q7TPV4	Mybbp1a	0.0220024	0.0520672	1.36511
Q542F1	Clic1	0.0222744	0.0672911	0.611109
Q3TKM9	Arpc5	0.0223435	0.0527752	-1.08852
Q52L67	Tecr	0.0225599	0.0552836	-0.998015
P11688	Itga5	0.0227345	0.0569963	0.948502
P19157	Gstp1	0.0228123	0.0591498	0.811615
Q1XID4	Atp6ap2	0.0228858	0.0670641	0.641005
B1AWB9	Col5a1	0.0231795	0.0520185	-2.42491
Q3UBK2	Uncharacterized protein	0.0232515	0.0524622	-1.27907
Q3ULZ6	Tgoln2	0.0236263	0.0568088	1.01572
G3X972	Sec24c	0.0237686	0.0518594	-1.30615
P84104	Srsf3	0.0238595	0.0556992	-1.11634
Q01320	Top2a	0.024077	0.0526825	1.37578
Q571F9	G3bp1	0.0242349	0.0528835	-1.42948
Q5U415	Akr1b3	0.0242501	0.068858	-0.661751
Q8K385	FRRS1	0.0242872	0.0691779	0.619633
Q99LC3	Ndufa10	0.0243266	0.0500606	-2.17324
Q6ZWN5	Rps9	0.0245898	0.0664254	0.688829
Q8BVF6	Pvr	0.025001	0.0543602	1.32401
Q8R143	Pttg1ip	0.0252329	0.0530968	1.6318
Q02013	Aqp1	0.0254441	0.0710241	0.628373
Q6P2B1-2	Tnpo3	0.0256021	0.0599038	0.947862
Q00PI9	Hnrnpul2	0.0257085	0.0522677	1.61085
Q9QXB9	Drg2	0.025836	0.0754402	0.586012
P49586	Pcyt1a	0.0259045	0.0527901	-2.07002
Q60865	Caprin1	0.0260885	0.0549585	-1.38555
Q62446	Fkbp3	0.026161	0.0551667	-1.39897
Q91WD5	Ndufs2	0.0264332	0.0607755	-0.961265
P40124	Cap1	0.0266948	0.0605253	-0.920387
Q9D071	Mms19	0.0269025	0.0612174	0.911462
Q3ULJ0	Gpd1l	0.0270027	0.0549049	1.55
Q91V99	fau	0.0270115	0.0791954	-0.59029
P70670	Naca	0.0273342	0.0688421	-0.733968
Q76I26	Methig1	0.0274547	0.0669221	0.827965
P10852-2	Slc3a2	0.0275848	0.0686296	0.739715
B7ZC40	Glrx2	0.027774	0.0643553	-0.897395
Q9WV55	Vapa	0.0278833	0.0663844	-0.857485
Q3V122	Mcm7	0.0281163	0.0673657	0.857818
Q8K1M6	Dnm1l	0.0282943	0.0712387	-0.720231
Q3TMX5	Manf	0.0283307	0.0593194	-1.17645
Q3TEW6	Mpzl1	0.0286245	0.0671484	0.883265
Q3UG85	Ank	0.028746	0.0737345	0.68383
Q08943-2	Ssrp1	0.0287953	0.0666369	0.867687
Q9CR59	Gadd45gip1	0.02904	0.0712317	-0.751655
Q61420	Slc35a1	0.0293008	0.0653115	0.947585
Q9JKX6	Nudt5	0.0293203	0.0690282	0.829704
Q8C2Q3	Rbm14	0.0294905	0.0577473	1.55127
Q3UEG9	Flot2	0.0295526	0.06915	0.836994
Q3TRK9	Slc16a1	0.0296665	0.0600274	1.27895
Q8BRF7	Scfd1	0.0297923	0.0605695	-1.15868
Q9CX56	Psmd8	0.0299152	0.0598225	1.29667
P70398	Usp9x	0.0299682	0.0756608	-0.702856
A2APM2	Cd44	0.0302566	0.0672797	0.959242
Q3UI84	Rfc4	0.0308223	0.0739224	0.762683
B1AQZ0	Sept8	0.0311762	0.0579565	-1.88631
Q58E35	Rplp1	0.0315589	0.0689346	-0.936266
P62960	Ybx1	0.0316443	0.0598429	-1.74165
Q5DTL5	Slit2	0.0319535	0.0696391	0.89849
O70401	Tspan6	0.0319971	0.0591142	1.63143
Q4TVN0	Tbc1d15	0.0321639	0.059338	1.76082
Q8R1V4	Tmed4	0.0322866	0.0753159	0.778793
O55242	Sigmar1	0.0323148	0.0714545	0.887636
Q9CZW4	Acsl3	0.0324796	0.0615415	-1.34626
Q64152	Btf3	0.0324842	0.0714595	-0.884303
Q8BYA0	Tbcd	0.0335615	0.0617467	1.49225
P02798	Mt2	0.0339742	0.0595477	2.2605
Q9WVA2	Timm8a1	0.0339952	0.0626667	-1.46171
Q546G4	Alb	0.0341556	0.0613377	1.56215
Q3T9L0	Ddx39	0.0344885	0.0824181	0.787246
P11031	Sub1	0.0349192	0.0668498	-1.31789
Q9WVJ2	Psmd13	0.0352151	0.0825627	0.777086
Q5SWU9-2	Acaca	0.0358331	0.0826779	0.813238
P97370	Atp1b3	0.0358402	0.0826333	0.793797
P61022	Chp1	0.0358487	0.0736331	0.993814
P26041	Msn	0.0363711	0.0964184	-0.606588
F8VQC7	Ktn1	0.0365385	0.065098	-1.65311
Q8C112	P3h4	0.0366147	0.0842717	-0.770227
B2RY90	Isoc2a	0.0367565	0.0853117	-0.754724
Q3UVK0	Ermp1	0.0372284	0.0839019	0.796995
Q3UI57	Mcm3	0.0374255	0.0824044	0.857051
F6Y616	Paip1	0.0374954	0.0825124	-0.83563
Q9D8N0	Eef1g	0.0376656	0.0943727	-0.669322
B7ZNU9	Sntb2	0.0385838	0.087043	-0.798229
P08030	Aprt	0.0388557	0.0823034	0.979989
O88986	Gcat	0.0389325	0.0832787	-0.873367
Q3TG21	Atp6v1c1	0.0390343	0.102829	0.587426
Q3TVT6	Pcyox1	0.0390682	0.0804914	1.04714
A0A0G2JGL0	Ube2d3	0.0391102	0.088128	-0.786286
A6H663	Bag3	0.0392946	0.0809003	-1.0529
A0A1S6GWI4	Ndufs5	0.0401892	0.0735176	-1.29296
Q99PL5	Rrbp1	0.040498	0.0684185	-1.78818
B2RRE8	Cd2ap	0.0406557	0.0686415	-2.11591
Q6ZQF2	Ncstn	0.0407398	0.0921789	0.781355
P36552	Cpox	0.0409552	0.0750029	-1.34008
P54823	Ddx6	0.0415265	0.100667	-0.650069
Q9DC37	Mfsd1	0.0422037	0.0761734	1.39047
Q3TG93	Ssb	0.0423601	0.0967291	0.731049
E9PWG6	Ncapg	0.0424082	0.0945128	0.787428
B2RXY7	Cbr1	0.0424424	0.079553	1.31946
O35874	Slc1a4	0.0424758	0.0893404	0.88968
A1E5T5	Tctex-1	0.0428368	0.099763	-0.696147
F8WIU1	1700037H04Rik	0.0429891	0.0948125	-0.819895
Q8VCE7	Tmed5	0.0430651	0.10372	0.651183
P49717	Mcm4	0.0435938	0.103369	0.621634
Q6DFW4	Nop58	0.0436982	0.0823003	1.34595
Q8BTI8	Srrm2	0.0437437	0.0821768	-1.22736
B1Q2W7	Taf1	0.0447567	0.104769	0.616859
Q8BT06	Cd63	0.0448723	0.1042	0.67474
Q99N92	Mrpl27	0.0455755	0.104337	-0.70564
Q9D1J3	Sarnp	0.0458654	0.0759539	-1.91421
Q9Z0L0	Tpbg	0.0461685	0.0978408	0.835358
Q99JI4	Psmd6	0.0466623	0.0825495	1.43236
Q925I1	Atad3	0.0470642	0.10313	-0.701642
Q9DC70	Ndufs7	0.0471723	0.106639	-0.646736
Q9CQ48	Nudcd2	0.0472105	0.0826192	1.47855
Q9D898	Arpc5l	0.0472542	0.0946425	-1.00275
B2RXS4	Plxnb2	0.0472727	0.10418	0.734655
Q9ER41	Tor1b	0.0474239	0.0971385	0.900474
Q7TPS3	Diablo	0.0479296	0.0868097	-1.3308
Q8CAQ8	Immt	0.0483623	0.108337	-0.613914
D3Z5F7	Gm20521	0.0484798	0.106477	0.664279
O89112	Lancl1	0.0486001	0.0969746	-0.973011
Q3TLY5	Gla	0.0487989	0.103541	0.761484
Q3TV21	Fxn	0.0489624	0.108848	-0.633708
Q8BWM0	Ptges2	0.0498108	0.0874118	-1.48453
Q9CQV8	Ywhab	0.0498196	0.10838	0.64196
Q3UZG3	Hnrnpa3	0.0498612	0.0986337	0.953927
