# Supplementary material for: The therapeutic effect of nicotinamide riboside chloride on ameliorating alcohol-induced neuronal damage with a focus on mitochondrial unfolded protein response and mitophagy
Source: Genes Dis. 2025 Oct 18;13(5):101886. doi: 10.1016/j.gendis.2025.101886 (PMC13276746; doi:10.1016/j.gendis.2025.101886)
Supplement: Multimedia component 3 [file mmc3.csv]

Term_Ranked	Term	ES	NES	pval	fdr	geneset_size	matched_size	core_genes
1	Proteasome(mmu03050)	0.6842448479918894	2.212156897351388	0.0	0.0	47	34	Psme4,Psmd2,Psmc6,Psmc5,Psmc2,Psmc3,Psmc1,Psmd3,Psmd1,Psmd6,Psmd13,Psmd8,Psmc4,Psmb2,Psmd12,Psmb4,Psmd11,Psmb7,Psmb5,Psmb6,Psma4,Psma1,Psmd14,Psma5,Psma2,Psma7
2	Phagosome(mmu04145)	0.6240182158646083	2.1936542365543072	0.0	0.0	175	46	Atp6v0a1,Lamp1,Tubb5,Tubb6,M6pr,Tfrc,Rab5a,Atp6v1b2,Tuba1b,Itga5,Lamp2,Atp6v1a,Atp6v1f,Tubb4b,Atp6v1c1,Tubb2a,Tcirg1,Canx,Atp6v0d1,Itgav,Atp6v1g1,Atp6v1e1,Itgb1,Vamp3,Tuba1a
3	Autophagy - animal(mmu04140)	0.6155769610909408	1.867249840464863	0.002036659877800407	0.01753151543750843	166	24	Rab1a,Rraga,Nbr1,Sqstm1,Rheb,Lamp1,Lamp2,Rras
4	Lysosome(mmu04142)	0.573826008959895	1.855432016231544	0.0	0.01633072670891196	135	34	Atp6v0a1,Ap3m1,Lamp1,M6pr,Naga,Lamp2,Cd63,Tcirg1,Gla,Atp6v0d1,Scarb2,Ap3b1,Psap,Gba,Ctsb,Clta
5	Cell cycle(mmu04110)	0.6539836403035162	1.787618025078544	0.004048582995951417	0.026257246865309426	155	17	Mcm2,Ywhag,Mcm6,Mcm7,Mcm3,Ywhab,Mcm4,Mcm5,Ppp2r5d,Ppp2r1a,Ywhaq,Ywhah,Ywhaz,Ywhae,Ppp2cb
6	Nucleocytoplasmic transport(mmu03013)	0.5635411068585708	1.7849294482045657	0.0038684719535783366	0.02332960958415994	117	28	Xpo1,Tnpo1,Ddx39b,Nup155,Tnpo3,Kpna2,Ipo7,Rangap1,Kpna6,Cse1l,Tmem33,Kpna3,Xpo5,Kpnb1
7	mTOR signaling pathway(mmu04150)	0.5741237828741076	1.7640691898716496	0.0	0.02521656330052582	157	26	Rraga,Rheb,Atp6v1b2,Rps6ka3,Atp6v1a,Atp6v1f,Slc3a2,Atp6v1c1,Atp6v1g1,Atp6v1e1
8	Spinocerebellar ataxia(mmu05017)	0.4909780316129428	1.7592281464153734	0.00411522633744856	0.023482090692553144	141	49	Psmd2,Psmc6,Psmc5,Psmc2,Psmc3,Psmc1,Psmd3,Psmd1,Psmd6,Psmd13,Psmd8,Psmc4,Atxn10,Psmb2,Psmd12,Psmb4,Psmd11,Nop56,Psmb7,Psmb5
9	Epstein-Barr virus infection(mmu05169)	0.508813084375947	1.7361341366033776	0.006024096385542169	0.02824255089658892	223	39	Psmd2,Psmc6,Psmc5,Psmc2,Psmc3,Psmc1,Psmd3,Psmd1,Psmd6,Psmd13,Psmd8,Cd44,Psmc4
10	Chemical carcinogenesis - receptor activation(mmu05207)	0.5549149250707739	1.7335913247244092	0.004106776180698152	0.02611169671638864	225	25	Hsp90aa1,Ptges3,Rps6ka3,Ephx1,Hsp90ab1,Kpna2,Hsp90b1,Kpna6,Nras,Gstm2,Mgst1,Gstm1,Gsto1,Gnai2,Grb2,Kpna3,Kpnb1,Gnai3,Prkaca,Kpna4
11	Antigen processing and presentation(mmu04612)	0.6124164059191511	1.627820414598835	0.02594810379241517	0.06620348523661858	83	15	Hsp90aa1,Hsp90ab1,Canx,Hspa4,Ctsb,Hspa5,H2-D1
12	Cysteine and methionine metabolism(mmu00270)	0.5660493208354538	1.5489324462821756	0.037037037037037035	0.11106372055879944	55	17	Mat2b,Ldha,Ahcy,Gclm,Mat2a,Mtap,Mdh1,Phgdh,Srm,Psat1
13	Dilated cardiomyopathy(mmu05414)	0.5288951098141756	1.4636216086828984	0.06358381502890173	0.1910969490937807	94	16	Itga5,Emd,Itgav,Itgb1,Itga3,Dag1,Actg1,Prkaca,Tpm1,Gnas,Lmna
14	Aminoacyl-tRNA biosynthesis(mmu00970)	0.4709708065660019	1.4153738631431656	0.059548254620123205	0.24534515302683027	66	22	Aars,Rars,Gars,Eprs,Lars,Dars,Nars,Tars,Sepsecs,Hars
15	Fluid shear stress and atherosclerosis(mmu05418)	0.47569908359279733	1.4034921571816719	0.06766917293233082	0.24772271470945129	147	22	Sqstm1,Hsp90aa1,Cav1,Gstp1,Hsp90ab1,Cav2,Itgav,Hsp90b1,Gpc1,Gstm2,Mgst1,Gstm1,Gsto1,Actg1
16	Synaptic vesicle cycle(mmu04721)	0.4631193559135499	1.34494007284002	0.1029126213592233	0.3259929494246128	77	22	Atp6v0a1,Atp6v1b2,Atp6v1a,Atp6v1f,Atp6v1c1,Tcirg1,Atp6v0d1,Atp6v1g1,Atp6v1e1
17	AMPK signaling pathway(mmu04152)	0.46451848269309437	1.2971902494253997	0.1450676982591876	0.40154375084265875	127	17	Rheb,Rab14,Elavl1,Acaca,Fasn,Ppp2r5d,Ppp2r1a,G6pc3
18	Glycolysis / Gluconeogenesis(mmu00010)	0.4121736175650839	1.2723136310679204	0.13618677042801555	0.4314244303626803	68	25	Akr1a1,Adh5,Ldha,Tpi1,Pgm2,G6pc3,Gapdh,Pgam1,Dld,Adpgk,Aldh2,Pgk1,Hk1
19	Amyotrophic lateral sclerosis(mmu05014)	0.28693387987107494	1.1998891954845785	0.11481481481481481	0.5786360725360657	368	130	Rab1a,Psmd2,Psmc6,Psmc5,Sqstm1,Anxa7,Tubb5,Tubb6,Psmc2,Rab5a,Psmc3,Psmc1,Tuba1b,Psmd3,Psmd1,Tubb4b,Nup155,Sigmar1,Psmd6,Hnrnpa3,Psmd13,Psmd8,Tubb2a
20	Oocyte meiosis(mmu04114)	0.3984058002813098	1.1731286245691748	0.22420634920634921	0.6238154625474297	121	21	Rps6ka3,Ywhag,Ywhab,Ppp2r5d,Ppp2r1a,Ywhaq,Ywhah,Ywhaz,Ywhae,Ppp2cb
21	Gap junction(mmu04540)	0.3854296412436042	1.144725868055987	0.25413223140495866	0.6724416880140219	86	21	Tubb5,Tubb6,Tuba1b,Tubb4b,Tubb2a
22	Hepatocellular carcinoma(mmu05225)	0.4079784132657184	1.119642025806897	0.3025540275049116	0.7124958233435527	174	16	Gstp1,Bak1,Nras,Gstm2,Txnrd1,Mgst1,Gstm1,Gsto1,Grb2,Actg1
23	Ubiquitin mediated proteolysis(mmu04120)	0.3954057201079097	1.1124617327869335	0.321011673151751	0.7032619320479978	147	17	Uba6,Uba2,Uba1,Sae1,Uba3,Elob
24	Tuberculosis(mmu05152)	0.35311223077092735	1.0846096447461893	0.3372093023255814	0.7549406768235135	179	26	Atp6v0a1,Lamp1,Rab5a,Lamp2,Tcirg1,Atp6v0d1
25	Human papillomavirus infection(mmu05165)	0.30181322217859574	1.070114933831744	0.3538175046554935	0.7679505761193102	354	50	Atp6v0a1,Rheb,Psmc1,Atp6v1b2,Itga5,Atp6v1a,Atp6v1f,Atp6v1c1,Tcirg1,Atp6v0d1,Itgav,Atp6v1g1,Ppp2r5d,Atp6v1e1,Ppp2r1a
26	Motor proteins(mmu04814)	0.32882115299436143	1.0693838552286954	0.34615384615384615	0.7414648030800114	196	32	Tubb5,Tubb6,Tuba1b,Tubb4b,Tubb2a
27	Estrogen signaling pathway(mmu04915)	0.35016671614505546	1.057997604571032	0.35728952772073924	0.7472336716808875	133	23	Fkbp5,Hsp90aa1,Hsp90ab1,Hsp90b1,Fkbp4,Nras,Ctsd,Gnai2,Grb2,Gnai3,Prkaca,Krt14,Krt10,Hspa8,Gnas
28	PI3K-Akt signaling pathway(mmu04151)	0.3117223709736281	1.0576385762233524	0.36327345309381237	0.7224938747425532	364	42	Rheb,Hsp90aa1,Ywhag,Itga5,Hsp90ab1,Ywhab,Itgav,Ppp2r5d,Ppp2r1a,Hsp90b1,Ywhaq,Itgb1,Ywhah,G6pc3,Ywhaz,Nras,Itga3,Ywhae,Ppp2cb,Grb2
29	Pathways of neurodegeneration - multiple diseases(mmu05022)	0.23996170576654297	1.0315176130828416	0.37340619307832423	0.7699137117432925	471	137	Rab1a,Psmd2,Psmc6,Psmc5,Sqstm1,Tubb5,Tubb6,Psmc2,Rab5a,Psmc3,Psmc1,Tuba1b,Psmd3,Uba1,Psmd1,Tubb4b,Sigmar1,Psmd6,Psmd13,Psmd8,Tubb2a
30	Thyroid hormone signaling pathway(mmu04919)	0.38450546040180744	1.02472927697346	0.4090909090909091	0.7630198932704727	120	15	Rheb,Atp1b3,Itgav,Atp1a1,Nras,Actg1,Prkaca
31	Glutamatergic synapse(mmu04724)	0.374203287475655	0.9930433564007274	0.4764705882352941	0.8282740452676285	114	15	Slc38a2,Slc38a1,Gnai2,Gnai3,Prkaca,Gng12,Gnb2
32	Platinum drug resistance(mmu01524)	0.36168735272834124	0.9579234999389159	0.5158102766798419	0.8994999203304447	80	15	Msh2,Gstp1,Top2a,Bak1,Gstm2,Mgst1,Gstm1,Gsto1,Atp7a
33	Prion disease(mmu05020)	0.2316198767075601	0.9528844095717716	0.5527950310559007	0.8867471587529444	267	109	Psmd2,Psmc6,Psmc5,Tubb5,Tubb6,Psmc2,Psmc3,Psmc1,Cav1,Tuba1b,Psmd3,Psmd1,Tubb4b,Psmd6,Psmd13,Psmd8,Tubb2a,Cav2,Psmc4
34	PPAR signaling pathway(mmu03320)	0.33210038310760304	0.9455923293661187	0.523719165085389	0.8816945626841811	89	20	Plin2,Apoa1,Acsl1
35	Dopaminergic synapse(mmu04728)	0.32205337741244844	0.9380611198717124	0.5232323232323233	0.8775630870522674	135	22	Ppp2r5d,Ppp2r1a,Comt,Ppp2cb,Gnai2,Gnai3,Prkaca,Gng12,Gnb2,Kif5b,Gnas,Maoa
36	Cellular senescence(mmu04218)	0.29262229797442457	0.9026182440822957	0.6066252587991718	0.9466888521256864	178	26	Sqstm1,Rheb
37	Serotonergic synapse(mmu04726)	0.3215076942979122	0.885417006745185	0.603515625	0.9655858163678037	131	17	App,Nras,Gnai2,Gnai3,Prkaca,Gng12,Ptgs1,Gnb2,Gnas,Maoa
38	Pathways in cancer(mmu05200)	0.24336722090356708	0.8776965493290995	0.6804979253112033	0.9610497194594539	543	55	Msh2,Hsp90aa1,Gstp1,Hsp90ab1,Itgav,Hsp90b1,Itgb1,Bak1,Rala,Elob,Nras,Itga3,Gstm2,Txnrd1,Mgst1,Gstm1,Gsto1,Gnai2,Grb2
39	Phospholipase D signaling pathway(mmu04072)	0.3068347631310331	0.8768747919133034	0.6535433070866141	0.9392809592827289	149	19	Rheb,Rras,Rras2,Rala,Nras,Ptpn11,Grb2
40	mRNA surveillance pathway(mmu03015)	0.311247595764211	0.8707385223787769	0.63125	0.9312028727675709	103	18	Ddx39b,Ppp2r5d,Ppp2r1a,Tardbp
41	Pyruvate metabolism(mmu00620)	0.2793960067457356	0.8272966596126955	0.7225548902195609	1.0	45	22	Akr1a1,Adh5,Ldha
42	Insulin signaling pathway(mmu04910)	0.2648396892704854	0.8179027711301805	0.7525150905432596	1.0	139	26	Rheb,Flot2,Acaca,Fasn,G6pc3,Nras,Prkar2a,Grb2,Crkl,Prkaca,Hk1,Flot1
43	Lipid and atherosclerosis(mmu05417)	0.2598400875245874	0.814638150421205	0.7489878542510121	0.9879871333668355	216	29	Apoa1,Hsp90aa1,Ero1a,Hsp90ab1,Hspa4,Hsp90b1
44	Purine metabolism(mmu00230)	0.2746335317584579	0.7881488141771518	0.7788844621513944	1.0	134	21	Atic,Nudt5,Impdh2,Aprt,Pgm2,Ak1,Guk1,Prps1l1
45	MicroRNAs in cancer(mmu05206)	0.24759933955601607	0.7743211633847183	0.8247619047619048	1.0	303	27	Slc7a1,Rdx,Itga5,Cd44
46	Adrenergic signaling in cardiomyocytes(mmu04261)	0.262716225521991	0.7678254097183937	0.7955010224948875	1.0	156	21	Atp1b3,Ppp2r5d,Ppp2r1a,Atp1a1,Ppp2cb,Gnai2,Gnai3,Prkaca
47	Hepatitis C(mmu05160)	0.23387849837549338	0.7334676307987557	0.8642714570858283	1.0	163	28	Ywhag,Ywhab,Ppp2r1a,Ywhaq,Ywhah,Bak1,Ywhaz,Nras,Ywhae,Ppp2cb,Grb2,Ldlr
48	HIF-1 signaling pathway(mmu04066)	0.2678505001241927	0.732303192582754	0.830739299610895	1.0	114	17	Tfrc,Ldha
49	Glutathione metabolism(mmu00480)	0.2620709205637088	0.7203553183737217	0.8603238866396761	1.0	72	18	Gstp1,Gclm,G6pdx,Srm,Gstm2,Mgst1,Gstm1,Gsto1
50	Vasopressin-regulated water reabsorption(mmu04962)	0.25911385305665113	0.7017807396855247	0.8491295938104448	1.0	44	15	Rab5a,Rab5c,Rab5b,Prkaca,Dctn2,Gnas,Rab11b,Dync1li1,Dctn5,Nsf,Arhgdia,Arhgdib,Dctn1,Dync1h1,Dync1i2
51	Cardiac muscle contraction(mmu04260)	0.22578828828829264	0.6563377059060845	0.9364754098360656	1.0	87	22	Atp1b3,Atp1a1,Uqcrc2,Uqcrq,Tpm1,Cox7c,Cox6c,Uqcrfs1,Uqcrc1,Asph,Cox4i1,Tpm4,Atp2a2,Cox7a2,Cox5a,Tpm2,Tpm3,COX2,Cyc1,Uqcrh,Uqcr10,Cox6b1
52	Viral carcinogenesis(mmu05203)	0.18193969415325162	0.6119611969533346	0.9720558882235529	1.0	223	37	Psmc1,Ywhag,Ywhab,Atp6v0d1,Ywhaq,Ywhah,Bak1,Ywhaz,Nras,Ywhae,Grb2,H2-D1,Ubr4,Ranbp1,Vdac3,Prkaca,Actn1
53	Sphingolipid signaling pathway(mmu04071)	0.21160047255274905	0.6061389076560769	0.9505703422053232	1.0	126	20	Ppp2r5d,Ppp2r1a,Nras,Ctsd,Ppp2cb,Gnai2,Sgpl1,Asah1,Gnai3
54	Spliceosome(mmu03040)	0.17620365314984884	0.5571736145135453	0.9898580121703854	1.0	180	31	Snrnp200,Ddx39b,Hnrnpa3,Hnrnpu,Eftud2,Hnrnpm,Snrpd2,Ddx5,Hnrnpc,Srsf7,Hspa8,Pcbp1,Srsf1,Prpf6
55	NOD-like receptor signaling pathway(mmu04621)	0.19764706725051379	0.5475943090768512	0.9744597249508841	1.0	207	18	Hsp90aa1,Hsp90ab1,Ctsb,Sugt1,Ywhae
56	Glucagon signaling pathway(mmu04922)	0.18523071457250828	0.526931640664371	0.9858299595141701	0.989938654442497	104	19	Ldha,Acaca,Prmt1,G6pc3
57	Apelin signaling pathway(mmu04371)	0.18419853443734502	0.5179796985883957	0.9922630560928434	0.9742620052721381	137	18	Rras,Rras2,Nras,Gnai2,Gnai3,Prkaca,Gng12,Gnb2
58	Human cytomegalovirus infection(mmu05163)	-0.14188894553197212	-0.46211369589489626	0.998062015503876	0.9811037048604848	250	36	Mapk1,Map2k2,Cycs
59	Neurotrophin signaling pathway(mmu04722)	-0.18750783404860208	-0.5408450854964403	0.9777327935222672	0.9861584617482613	121	20	Rac1,Calm1,Shc1,Mapk1,Map2k2
60	Herpes simplex virus 1 infection(mmu05168)	-0.17555271425849817	-0.5466114020990811	0.9840637450199203	1.0	450	28	Ppp1ca,Oas1a,Mavs,Eif2ak2,Srsf3,Cycs
61	Central carbon metabolism in cancer(mmu05230)	-0.22825685026082285	-0.6727829827385629	0.9258517034068137	0.9575684680582555	69	22	Pkm,Idh2,Slc1a5,Pdha1,Gls,Idh1,Mapk1,Map2k2,Pdhb
62	Ras signaling pathway(mmu04014)	-0.2164317387860442	-0.6803920009570058	0.9232323232323232	0.9678572772116601	234	28	Rac1,Calm1,Pak2,Afdn,Shc1,Mapk1,Map2k2,Pak1
63	Alcoholism(mmu05034)	-0.24141812042768448	-0.6993554316679018	0.8842105263157894	0.9677258057184417	205	21	Nras,Gnai2,Grb2,Gnai3,Prkaca,Gng12,Gnb2,Slc29a1,Gnas,Maoa,Ppp1cc,Gnb1,Kras,Gng5,H3f3c,Gnao1,Ppp1cb,Ppp1ca,Calm1,Shc1,Mapk1
64	Influenza A(mmu05164)	-0.22909460312184252	-0.7026926294079685	0.8693790149892934	0.9818685954881067	168	25	Oas1a,Mavs,Eif2ak2,Mapk1,Map2k2,Cycs
65	Chemokine signaling pathway(mmu04062)	-0.24141812042768448	-0.7120365439586414	0.8692307692307693	0.9904569009335135	191	21	Nras,Gnai2,Grb2,Crkl,Gnai3,Prkaca,Gng12,Gnb2,Rap1b,Gnb1,Kras,Gng5,Crk,Cdc42,Src,Stat1,Rhoa,Rac1,Shc1,Mapk1,Pak1
66	Growth hormone synthesis, secretion and action(mmu04935)	-0.26496799946369526	-0.7401868750882257	0.8277310924369747	0.9739069578920254	117	17	Shc1,Map2k4,Mapk1,Map2k2
67	GnRH signaling pathway(mmu04912)	-0.2915980131633764	-0.7970969187730936	0.7504725897920604	0.9041136732630215	90	16	Calm1,Map2k4,Mapk1,Map2k2
68	Colorectal cancer(mmu05210)	-0.2972409561338952	-0.8044280723727271	0.7622950819672131	0.9092226001531538	88	15	Mapk1,Map2k2,Cycs
69	Axon guidance(mmu04360)	-0.2756281818800267	-0.8353830995295198	0.7	0.8683924135589051	181	26	Rac1,Pak2,Dpysl2,Myl12b,Ilk,Mapk1,Myl12a,Pak1
70	Calcium signaling pathway(mmu04020)	-0.3088152723189198	-0.8420238253003239	0.6632653061224489	0.8727209191326879	253	17	Vdac3,Prkaca,Gnas,Slc25a4,Vdac1,Vdac2,Asph,Camk2d,Atp2a2,Ppp3cb,Mcu,Gna11,Atp2b1,Slc25a5,Itpr3,Ppif,Calm1
71	Necroptosis(mmu04217)	-0.2778690224955361	-0.853622868146861	0.6914893617021277	0.8657031952287255	175	26	Ftl1,Ppid,Aifm1,Chmp5,Eif2ak2,Mlkl,Dnm1l,Chmp6
72	Hippo signaling pathway(mmu04390)	-0.31283049239551913	-0.8590071568945032	0.6430062630480167	0.8721706810536842	157	16	Ctnna1,Dlg1,Llgl1
73	Hepatitis B(mmu05161)	-0.3098121132806461	-0.9011551372328878	0.612	0.7995773260486696	163	20	Mavs,Map2k4,Mapk1,Map2k2,Cycs
74	Protein processing in endoplasmic reticulum(mmu04141)	-0.23552521979784138	-0.9032755664410571	0.6607495069033531	0.8120089944799863	171	74	Sec23a,Ostc,Stub1,Ckap4,Pdia4,Tmem258,Dnajb11,Sec31a,Ssr3,Ube2d3,Rrbp1,Nploc4,Sec24c,Ufd1,Sec24d,Sec24b,Sec23b
75	Huntington disease(mmu05016)	-0.24298441063729756	-0.9722461173863143	0.5111111111111111	0.6734567480340015	302	108	Ndufa10,Ndufb10,Ap2a2,Ndufs3,Ndufa13,Ndufs6,Ndufa12,Ndufa9,Ndufa8,Ndufs1,Cycs,Ndufa4,Ndufv2
76	Alzheimer disease(mmu05010)	-0.2419048308448304	-0.9897294562895371	0.46168958742632615	0.6510691085131969	383	116	Rtn4,Eif2ak2,Ndufv1,Mapk1,Map2k2,Ndufs7,Ndufs5,Hsd17b10,Ndufs2,Ndufa10,Lrp1,Ndufb10,Ndufs3,Ndufa13,Ndufs6,Ndufa12,Ndufa9,Ndufa8,Ndufs1,Cycs,Ndufa4,Ndufv2
77	Fatty acid degradation(mmu00071)	-0.3329461989264787	-1.0023338394277705	0.42105263157894735	0.6389089303213571	52	25	Hadh,Acadm,Acads,Hadha,Acadvl,Hadhb,Acat1,Acsl3,Acsl4
78	Toxoplasmosis(mmu05145)	-0.3828220999853574	-1.0114734510584793	0.43451143451143454	0.6343892254842752	108	16	Lamc1,Ppif,Mapk1,Lamb1,Cycs
79	T cell receptor signaling pathway(mmu04660)	-0.37800069795679675	-1.0150234959898394	0.43359375	0.6423551403112558	122	15	Mapk1,Map2k2,Dlg1,Pak1
80	Rap1 signaling pathway(mmu04015)	-0.3219935747364511	-1.015107773716049	0.42714570858283435	0.6581800593208783	214	28	Ctnnd1,Rac1,Calm1,Afdn,Mapk1,Map2k2,Tln1
81	Parkinson disease(mmu05012)	-0.2501163988404307	-1.0338001061819866	0.3739669421487603	0.6313573693909164	264	111	Ndufv1,Trap1,Ndufs7,Ndufs5,Ndufs2,Ndufa10,Ndufb10,Ndufs3,Ndufa13,Ndufs6,Ndufa12,Ndufa9,Ndufa8,Ndufs1,Cycs,Htra2,Ndufa4,Ndufv2
82	Measles(mmu05162)	-0.38485866777215844	-1.0461142945132262	0.4106776180698152	0.6180908940837023	142	16	Oas1a,Mavs,Eif2ak2,Msn,Cycs
83	Human T-cell leukemia virus 1 infection(mmu05166)	-0.3405044900722418	-1.0505162090653497	0.3844621513944223	0.6245383696801943	243	27	Mapk1,Map2k2,Dlg1,Tln1
84	cGMP-PKG signaling pathway(mmu04022)	-0.34964787538337877	-1.0747376246652323	0.35528942115768464	0.5870361531584769	173	24	Ppif,Ppp1ca,Calm1,Mapk1,Map2k2,Ppp1r12a
85	Renal cell carcinoma(mmu05211)	-0.40107653716189756	-1.0818096560567791	0.3737166324435318	0.5874388770918159	68	15	Rac1,Pak2,Mapk1,Map2k2,Pak1
86	ECM-receptor interaction(mmu04512)	-0.4038388275512686	-1.082485608397471	0.3517110266159696	0.6028203487859075	89	15	Lamb1,Col6a3,Col1a1
87	Amoebiasis(mmu05146)	-0.3901342352065687	-1.1098553882393138	0.3	0.5559885986553107	106	18	Lamb1,Prdx1,Col1a1
88	MAPK signaling pathway(mmu04010)	-0.3518506128407396	-1.114611078659792	0.28051001821493626	0.5625751099481794	301	31	Rac1,Pak2,Map2k4,Flnc,Mapk1,Map2k2,Pak1,Flnb,Flna
89	cAMP signaling pathway(mmu04024)	-0.3698832785333669	-1.1197965626032929	0.28313253012048195	0.570156781319972	224	24	Ppp1ca,Rac1,Calm1,Afdn,Mapk1,Map2k2,Pak1,Ppp1r12a
90	Adherens junction(mmu04520)	-0.37750943482048555	-1.1233746872392445	0.27848101265822783	0.5807394654302468	92	23	Iqgap1,Ctnnd1,Rac1,Tjp1,Afdn,Myl12b,Mapk1,Ctnna1,Myl12a,Baiap2
91	Kaposi sarcoma-associated herpesvirus infection(mmu05167)	-0.4170535842929899	-1.2234233230438427	0.1926977687626775	0.38591664041155477	218	22	Rac1,Calm1,Map2k4,Eif2ak2,Mapk1,Map2k2,Cycs
92	Human immunodeficiency virus 1 infection(mmu05170)	-0.3746170080240084	-1.2348935664485137	0.18049792531120332	0.3791257963024294	234	35	Rac1,Calm1,Pak2,Cdk1,Ap1g1,Mapk1,Map2k2,Pak1,Cycs
93	Peroxisome(mmu04146)	-0.38829951589283446	-1.2451568563282505	0.15611814345991562	0.37468180371835086	87	30	Pex14,Pmvk,Scp2,Hmgcl,Idh2,Abcd3,Idh1,Agps,Xdh,Acsl3,Mpv17l2,Prdx1,Acsl4,Hsd17b4
94	Apoptosis(mmu04210)	-0.4218451875811393	-1.249811123228108	0.16570327552986513	0.3812939923842692	136	23	Mapk1,Diablo,Map2k2,Sptan1,Cycs,Htra2
95	Relaxin signaling pathway(mmu04926)	-0.4657384122206538	-1.3309938780381467	0.1259259259259259	0.2612027819446338	129	20	Shc1,Map2k4,Col1a2,Mapk1,Map2k2,Col1a1
96	Citrate cycle (TCA cycle)(mmu00020)	-0.43659130099171534	-1.3373945344048461	0.11226611226611227	0.26129809877721716	33	25	Cs,Ogdh,Suclg1,Mdh2,Idh3a,Aco2,Dlst,Idh2,Pdha1,Idh1,Pcx,Suclg2,Pck2,Idh3b,Pdhb
97	Salmonella infection(mmu05132)	-0.3535308625028191	-1.3640402404642318	0.0546875	0.23594871901291956	252	71	Flnc,Mapk1,Arpc5l,Map2k2,Arpc3,Arpc5,Mlkl,Myl12a,Ahnak,Pak1,Arpc4,Flnb,Arpc2,Flna,Actr2,Cycs,Actr3,Arpc1b
98	Oxytocin signaling pathway(mmu04921)	-0.4781271697606579	-1.3791952949410358	0.08494208494208494	0.22540461549905158	153	22	Myl6,Mapk1,Map2k2,Eef2,Ppp1r12a
99	Proteoglycans in cancer(mmu05205)	-0.41209946780488343	-1.4414142339517109	0.03787878787878788	0.1585973063710688	205	44	Flnc,Mapk1,Map2k2,Msn,Pak1,Flnb,Flna,Col1a1,Cttn,Ezr,Ppp1r12a
100	Leukocyte transendothelial migration(mmu04670)	-0.5184773193820822	-1.4780673338813934	0.044897959183673466	0.13096532796945318	118	20	Ctnnd1,Rac1,Afdn,Myl12b,Msn,Ctnna1,Myl12a,Vcam1,Ezr
101	Endocytosis(mmu04144)	-0.39885732453347356	-1.51510860464425	0.00998003992015968	0.10660891284532072	265	70	Snx12,Ap2m1,Ap2b1,Snx3,Sh3gl1,Ehd1,Pdcd6ip,Chmp5,Ap2a1,Vta1,Arpc5l,Arpc3,Arpc5,Ap2a2,Chmp6,Arpc4,Dab2,Arpc2,Ehd2,Actr2,Actr3,Ehd4,Arpc1b
102	Vascular smooth muscle contraction(mmu04270)	-0.5556634337936776	-1.536224513124644	0.045275590551181105	0.09572120702456173	143	17	Ppp1cb,Rhoa,Myh10,Itpr3,Cald1,Ppp1ca,Calm1,Myh9,Myl6,Mapk1,Map2k2,Ppp1r12a
103	Chemical carcinogenesis - reactive oxygen species(mmu05208)	-0.41906739881063404	-1.5840324853443404	0.014	0.0704019300342529	222	72	Ndufv1,Mapk1,Map2k2,Ndufs7,Ndufs5,Ndufs2,Ndufa10,Ndufb10,Ndufs3,Ndufa13,Ndufs6,Ndufa12,Ndufa9,Ndufa8,Ndufs1,Ndufa4,Ndufv2
104	Coronavirus disease - COVID-19(mmu05171)	-0.4339666578143622	-1.6546254941828924	0.00404040404040404	0.043022552161461884	245	72	Rpl8,Rps10,Rplp2,C4b,Rps20,Rps21,Rps24,Rpl29,Rps15,Oas1a,Rpl7a,Mavs,Rpl14,Rpl5,Rps17,Rpl4,Eif2ak2,Rps13,Rpl11,Mapk1,Rpl6,Rplp1,Rpl30,Rpl36,Rpl23a,Rpl12,Rpl10a,Rplp0,Rpl27
105	Valine, leucine and isoleucine degradation(mmu00280)	-0.5306966117005042	-1.658681732878991	0.006237006237006237	0.04464293831537797	57	27	Echs1,Acadsb,Hmgcl,Dbt,Pccb,Hadh,Acadm,Acads,Ivd,Hadha,Bckdhb,Hadhb,Hmgcs1,Oxct1,Hsd17b10,Acat1
106	Oxidative phosphorylation(mmu00190)	-0.4514167472305247	-1.667979674114444	0.004395604395604396	0.04322680251699752	135	61	Ndufv1,Ndufs7,Ndufs5,Ndufs2,Ndufa10,Ndufb10,Ndufs3,Ndufa13,Ndufs6,Ndufa12,Ndufa9,Ndufa8,Ndufs1,Cycs,Ndufa4,Ndufv2
107	Platelet activation(mmu04611)	-0.5604811740433939	-1.6915289721836508	0.007889546351084813	0.037353533552224406	125	24	Myl12b,Col1a2,Mapk1,Myl12a,Col1a1,Ppp1r12a,Tln1
108	Bacterial invasion of epithelial cells(mmu05100)	-0.5861588711764213	-1.8314904705115458	0.004008016032064128	0.008838469930451384	76	28	Ilk,Arpc5l,Arpc3,Cd2ap,Arpc5,Ctnna1,Arpc4,Arpc2,Actr2,Cttn,Actr3,Arpc1b
109	Focal adhesion(mmu04510)	-0.526290330833814	-1.8314980342982257	0.0	0.009641967196856055	203	43	Pak2,Shc1,Myl12b,Col1a2,Ilk,Flnc,Mapk1,Lamb1,Myl12a,Zyx,Pak1,Flnb,Flna,Col6a3,Col1a1,Ppp1r12a,Tln1
110	Yersinia infection(mmu05135)	-0.614157795692187	-1.8501452374011949	0.004073319755600814	0.009254397927178509	135	25	Mapk1,Arpc5l,Map2k2,Arpc3,Arpc5,Arpc4,Baiap2,Arpc2,Actr2,Actr3,Arpc1b
111	Ribosome(mmu03010)	-0.4954643247064254	-1.9116530082945347	0.0	0.004736957740503356	175	81	Rpl8,Mrpl12,Rps10,Mrps15,Rplp2,Mrps9,Mrpl19,Rps20,Rps21,Rps24,Rpl29,Rps15,Mrpl22,Mrps21,Rpl7a,Rpl14,Rpl5,Rps17,Mrps10,Mrpl9,Rpl4,Mrpl21,Rps13,Mrps7,Mrpl1,Rpl11,Mrpl11,Rpl6,Rplp1,Mrpl27,Rpl30,Mrpl23,Mrpl14,Rpl36,Rpl23a,Rpl12,Rpl10a,Rplp0,Rpl27
112	Thermogenesis(mmu04714)	-0.5091545237855757	-1.9290647156170324	0.0	0.00415927996727124	231	68	Ndufv1,Ndufs7,Ndufs5,Ndufs2,Acsl3,Ndufa10,Ndufb10,Ndufs3,Ndufa13,Ndufs6,Ndufa12,Acsl4,Coa7,Ndufa9,Ndufa8,Ndufs1,Ndufa4,Ndufv2
113	Regulation of actin cytoskeleton(mmu04810)	-0.5383652306859398	-1.9308389333570217	0.0	0.004753462819738559	231	54	Mapk1,Arpc5l,Map2k2,Msn,Arpc3,Arpc5,Myl12a,Iqgap3,Pak1,Arpc4,Baiap2,Arpc2,Actr2,Actr3,Ezr,Ppp1r12a,Arpc1b
114	Diabetic cardiomyopathy(mmu05415)	-0.5131057428160238	-1.937633130557983	0.0	0.005025796627119415	210	71	Ppif,Ppp1ca,Uqcr10,Ndufb7,Cox6b1,Rac1,Pdha1,Col1a2,Pdk3,Ndufv1,Ndufs7,Ndufs5,Ndufs2,Pdhb,Ndufa10,Ndufb10,Ndufs3,Ndufa13,Ndufs6,Ndufa12,Ndufa9,Ndufa8,Ndufs1,Ndufa4,Col1a1,Ndufv2
115	Tight junction(mmu04530)	-0.569837105313185	-1.9422938890895618	0.001949317738791423	0.005615027955816174	167	37	Myl12b,Myh9,Myl6,Arpc5l,Msn,Arpc3,Arpc5,Myl12a,Dlg1,Arpc4,Arpc2,Actr2,Llgl1,Cttn,Actr3,Ezr,Arpc1b
116	Fc gamma R-mediated phagocytosis(mmu04666)	-0.7025091378971271	-2.0605074538969856	0.0	0.0015597299877267148	93	22	Mapk1,Arpc5l,Arpc3,Arpc5,Pak1,Arpc4,Arpc2,Actr2,Actr3,Arpc1b
117	Retrograde endocannabinoid signaling(mmu04723)	-0.7470194576394035	-2.370473434515362	0.0	0.0	148	30	Ndufv1,Mapk1,Ndufs7,Ndufs5,Ndufs2,Ndufa10,Ndufb10,Ndufs3,Ndufa13,Ndufs6,Ndufa12,Ndufa9,Ndufa8,Ndufs1,Ndufa4,Ndufv2
118	Non-alcoholic fatty liver disease(mmu04932)	-0.67877315416051	-2.381678199908112	0.0	0.0	156	42	Ndufv1,Ndufs7,Ndufs5,Ndufs2,Ndufa10,Ndufb10,Ndufs3,Ndufa13,Ndufs6,Ndufa12,Ndufa9,Ndufa8,Ndufs1,Cycs,Ndufa4,Ndufv2
