# Supplementary material for: The therapeutic effect of nicotinamide riboside chloride on ameliorating alcohol-induced neuronal damage with a focus on mitochondrial unfolded protein response and mitophagy
Source: Genes Dis. 2025 Oct 18;13(5):101886. doi: 10.1016/j.gendis.2025.101886 (PMC13276746; doi:10.1016/j.gendis.2025.101886)
Supplement: Multimedia component 4 [file mmc4.csv]

Term_Ranked	Term	ES	NES	pval	fdr	geneset_size	matched_size	core_genes
1	mTOR signaling pathway(hsa04150)	0.5318061459741622	2.3989346904595226	0.0	0.0	156	152	PRR5L,FZD1,RPTOR,SOS2,PRKAA2,ATP6V1E2,INS,AKT1S1,SOS1,RPS6KA3,MAPK1,GSK3B,SGK1,CLIP1,GRB10,RPS6KA6,LPIN2,CAB39,RAF1,SEC13,RPS6,FLCN,WNT7A,DVL1,FNIP1,PDPK1,SEH1L,WNT3,EIF4E1B,FNIP2,WDR59,PRKCA,RPS6KB1,LAMTOR2,RPS6KB2,EIF4E2,PRKCB,ATP6V1A,SLC7A5,CHUK,PIK3CD,WNT7B,MAPKAP1,ATP6V1E1,RNF152,LAMTOR3,TBC1D7,MAPK3,FZD9,PIK3CA,INSR,WNT16,IKBKB,DDIT4,RPS6KA2,LAMTOR4,TSC1,WNT2B,PIK3CB,RHEB,MTOR,LRP5,RRAGC,FZ…
2	Herpes simplex virus 1 infection(hsa05168)	0.4257318514379548	2.235759884665575	0.0	0.0	510	488	JAK2,ZNF718,ZNF304,ZNF525,ZNF510,ZNF790,ZNF677,ZNF470,ZNF442,ZNF624,ZNF45,ZNF548,ZNF732,ZNF714,ZNF805,ZNF527,ZNF43,ZNF441,HCFC2,ZNF888,ZNF688,ZNF200,ZNF334,BCL2,ZNF404,ZNF569,ZNF417,ZNF613,ZNF180,ZNF605,ZNF641,ZNF614,ZNF780A,ZNF776,TAP1,ZNF283,ZNF555,EIF2AK4,EIF2AK3,ZNF91,ZNF597,ZNF671,ZNF316,ZNF10,ZNF264,ZNF792,ZNF674,ZNF41,MAP3K7,ZNF436,ZNF141,ZNF676,ZNF564,ZNF616,ZNF772,ZNF229,ZNF780B,ZNF433,Z…
3	Axon guidance(hsa04360)	0.4629364810532625	2.1657729033220017	0.0	0.0	182	181	PLXNA4,ARHGEF12,SEMA4F,EPHA4,EPHA8,DPYSL2,PLXNC1,EPHB1,TRPC1,CFL2,PTCH1,MAPK1,SEMA4C,ABL1,GSK3B,EFNA5,SSH2,ENAH,PLXNB2,BMPR2,NCK2,SLIT1,EFNB2,EPHA7,L1CAM,RAF1,PAK2,PLCG1,CAMK2G,LRIG2,PPP3CC,CAMK2A,PPP3CA,PDPK1,SRGAP2,NFATC3,SRGAP1,SEMA5B,PRKCA,PARD6G,EPHB4,PPP3CB,PLXNA1,SSH1,PTPN11,RAC3,RND1,NTNG1,EFNB1,PIK3CD,EPHB2,SEMA3G,RASA1,PAK5,MAPK3,SEMA7A,PIK3CA,CXCL12,EPHA3,NTNG2,DCC,PLXNA3,NTN1,NRP1,PIK…
4	Neurotrophin signaling pathway(hsa04722)	0.48148870037835095	2.10231600232056	0.0	0.0013745175725404216	119	117	SOS2,MAPK10,BCL2,SOS1,RPS6KA3,MAPK1,ABL1,GSK3B,KIDINS220,RPS6KA6,RAF1,NTRK2,PLCG1,CAMK2G,NFKBIE,CAMK2A,PDPK1,IRAK3,PSEN1,SH2B2,ZNF274,IRAK2,PTPN11,NTF3,PIK3CD,CALM3,CALM1,MAP3K3,MAPKAPK2,NTRK1,MAPK3,MATK,PIK3CA,NGFR,CRKL,IKBKB,RPS6KA2,MAPK12,CAMK4,SORT1,PIK3CB,RIPK2,SHC2,RPS6KA5,ARHGDIB,IRS1,CRK,KRAS,NTRK3,BAD,SHC3,PRDM4,CDC42,RAP1A
5	Dopaminergic synapse(hsa04728)	0.4589762997463188	2.082432312351104	0.0	0.0020045047932881147	132	132	DRD5,GRIN2A,MAPK10,PPP2R2C,PPP2R2D,PPP2R5D,GSK3B,DRD1,CREB1,KIF5A,PPP2R2A,CACNA1D,GRIA4,GNG4,GNAL,GNAO1,GNG7,GNB5,CAMK2G,PPP3CC,CAMK2A,PPP3CA,PRKCA,GNG2,PPP3CB,PPP2R5E,PRKCB,GRIA1,PRKACA,ARRB1,CREB3L4,CALM3,KIF5C,CALM1,PPP1CA,PPP1R1B,GNB1,MAPK12,GRIA3,GNG8,CREB3L1,PLCB1,PPP2R1A
6	Polycomb repressive complex(hsa03083)	0.4938921860266831	2.0771758532399893	0.0	0.001963596532200602	84	84	MBD5,L3MBTL1,FOXK2,SFMBT2,HDAC2,HCFC2,BCOR,SCML1,PCGF6,RYBP,CBX8,USP7,SCMH1,ASXL1,KDM2A,PHC3,PCGF3,EP300,E2F6,BCORL1,ASXL3,CREBBP,SKP1,MGA,AEBP2,EPOP,SUZ12,KDM2B,FBRS,TFDP1,AUTS2,BMI1,HCFC1,CBX4,ASXL2,USP16
7	AMPK signaling pathway(hsa04152)	0.46904081762292366	2.070704470392151	0.0	0.0017181469656755268	121	119	RPTOR,PRKAA2,INS,AKT1S1,PRKAB2,PPP2R2C,PPP2R2D,PPP2R5D,CREB1,LEPR,MAP3K7,PPP2R2A,EEF2K,CAB39,PFKL,TBC1D1,SCD,SCD5,PDPK1,ELAVL1,FASN,RPS6KB1,PFKP,RPS6KB2,PPP2R5E,LIPE,PIK3CD,CREB3L4,PRKAG2,RAB11B,PIK3CA,INSR,TSC1,PIK3CB,RHEB,MTOR,CREB3L1,RAB8A,ADIPOQ,PPP2R1A,CREB3,GYS2,PFKFB4,HMGCR,PPP2R3A,STRADA,IRS1
8	Ubiquitin mediated proteolysis(hsa04120)	0.45631300143018216	2.0447235411077695	0.0	0.0020999574024923103	141	141	HERC4,UBA6,UBE3A,CUL2,UBE2Q2,ELOC,FBXW8,VHL,MDM2,ANAPC10,UBE2N,NEDD4L,FBXW7,SIAH1,UBE3C,FBXW11,CUL3,CDC23,UBE3B,BTRC,CUL7,BRCA1,SMURF2,KLHL9,ANAPC4,CDC27,ERCC8,SKP1,CUL1,UBA1,KEAP1,UBA3,PIAS2,NHLRC1,UBE2J1,CBLB,TRIM37,TRIP12,FBXO4,XIAP,UBA52,ANAPC13,RHOBTB2,UBE2E2,CDC16,PPIL2,ANAPC16,RCHY1,DDB2,UBB,PRKN,BIRC6,UBE2D1,UBE2S,SMURF1,HERC1,ANAPC15,ANAPC1,CDC26,UBE2K,UBE2W,HERC2,ITCH,FZR1,ANAPC5
9	HIF-1 signaling pathway(hsa04066)	0.4697586641637256	2.036436757500191	0.0	0.0018899616622430795	109	108	EGLN1,PDK1,CUL2,INS,ELOC,PDHA1,VHL,BCL2,MAPK1,HIF1A,ERBB2,PFKL,LDHB,PLCG1,CAMK2G,RPS6,EP300,CAMK2A,TFRC,EIF4E1B,PRKCA,RPS6KB1,PFKP,RPS6KB2,EIF4E2,CREBBP,PRKCB,EGF,PIK3CD,MKNK1,PGK1,MKNK2,MAPK3,PIK3CA,INSR,CDKN1B,TF,PIK3CB,NPPA,MTOR
10	Central carbon metabolism in cancer(hsa05230)	0.5034579827216087	2.003406214348347	0.0	0.0024991228591644023	70	67	PDK1,PDHA1,FGFR1,PGAM1,SIRT3,IDH1,MAPK1,HIF1A,ERBB2,RAF1,PFKL,FLT3,LDHB,PFKP,SLC7A5,PIK3CD,NTRK1,MAPK3,PIK3CA,TIGAR,GLS,PIK3CB,MTOR,RET,PTEN,KRAS,NTRK3,PDHA2
11	Aldosterone-regulated sodium reabsorption(hsa04960)	0.5640651901107624	2.0019309226550894	0.001984126984126984	0.002434041534706996	37	36	HSD11B2,NR3C2,INS,MAPK1,SGK1,NEDD4L,FXYD4,PDPK1,ATP1B3,PRKCA,PRKCB,PIK3CD,MAPK3,PIK3CA,INSR,ATP1A4,PIK3CB,ATP1A3,IRS1,SCNN1G,KRAS
12	Spinocerebellar ataxia(hsa05017)	0.4304748319687529	1.9790453244916397	0.0	0.002511137872910385	143	142	PSMA6,ATG2B,ATXN3L,GRIN2A,PSMB2,VLDLR,MAPK10,PSMC6,PSMD6,ATXN3,OPA1,TWNK,PUM1,RB1CC1,PSMD13,PSMD8,ATP2A2,PUM2,PSMD11,TBPL1,PSMD1,VDAC2,PRKCA,PRKCB,GRIA1,KCND3,TRAF2,PSMD12,PIK3CD,ATG14,PSMC1,PIK3CA,WIPI2,NOP56,PDYN,NFYA,BECN1,SLC1A6,GRIA3,PIK3CB,DAB1,MTOR,PLCB1,RYR1,PSMA5,GRIN2C
13	FoxO signaling pathway(hsa04068)	0.44387467091927085	1.9738683379585962	0.0	0.0030681195815634404	131	128	SOS2,PRKAA2,INS,PRMT1,MAPK10,PRKAB2,MDM2,ATM,SOS1,MAPK1,KLF2,SGK1,USP7,CCNG2,RAF1,FOXO4,EP300,PDPK1,RBL2,FOXO6,SETD7,CREBBP,EGF,CHUK,PIK3CD,IL10,PRKAG2,MAPK3,PIK3CA,RAG1,INSR,AGAP2,IKBKB,MAPK12,CDKN1B,FOXG1,HOMER1,PIK3CB,HOMER2,TPTEP2-CSNK1E,FBXO32,CDKN2D,IRS1,TGFBR1,PTEN,HOMER3
14	Breast cancer(hsa05224)	0.43069888323711253	1.9723826201688746	0.0	0.0029781214071709127	147	146	FZD1,SOS2,CSNK1A1L,NFKB2,FGFR1,SOS1,MAPK1,POLK,GSK3B,FGF17,FGF10,FGF7,ERBB2,NCOA1,RAF1,WNT7A,CSNK1A1,DVL1,FGF23,WNT3,NOTCH1,BRCA1,RPS6KB1,RPS6KB2,EGF,PIK3CD,WNT7B,NOTCH3,MAPK3,FZD9,PIK3CA,APC,HEY1,WNT16,DLL4,CTNNB1,JAG1,WNT2B,E2F2,PIK3CB,MTOR,LRP5,FGF18,FZD10,LRP6,WNT10B,SHC2,AXIN2,TCF7,ESR2,FGF9,CDK6,FGF8,DDB2,PTEN,SP1,KRAS,SHC3,GADD45A,NCOA3,WNT5B
15	Insulin signaling pathway(hsa04910)	0.43751033547741414	1.9657077185103973	0.0	0.002791988819222731	137	135	RPTOR,SOS2,PRKAR1B,PRKAA2,INS,MAPK10,PRKAB2,SOS1,MAPK1,GSK3B,PRKAR2B,PTPN1,PRKCI,RAF1,PPP1R3D,RPS6,PDPK1,EIF4E1B,FASN,RPS6KB1,INPP5A,RPS6KB2,EIF4E2,LIPE,SH2B2,PRKACA,PRKAR2A,PIK3CD,CALM3,MKNK1,CALM1,PPP1CA,MKNK2,PRKAG2,MAPK3,PIK3CA,SOCS4,INSR,CBLB,CRKL,IKBKB,PYGM,ELK1,TSC1,PIK3CB,RHEB,MTOR,SHC2,GYS2,IRS1,CRK,PHKG1,PHKA1,KRAS,BAD,SHC3
16	Amphetamine addiction(hsa05031)	0.48303214064345756	1.9554008631677806	0.0	0.0028298891199361616	69	69	GRIN2A,HDAC2,DRD1,CREB1,CACNA1D,GRIA4,CAMK2G,PPP3CC,CAMK2A,PPP3CA,PRKCA,PPP3CB,PRKCB,GRIA1,PRKACA,CREB3L4,CALM3,CALM1,PPP1CA,PPP1R1B,PDYN,CAMK4,GRIA3,CREB3L1,GRIN2C,CREB3
17	Long-term potentiation(hsa04720)	0.488840444318092	1.9552855672180829	0.0	0.002672673057717486	67	67	GRIN2A,RPS6KA3,MAPK1,RPS6KA6,RAF1,CAMK2G,PPP3CC,EP300,CAMK2A,PPP3CA,PRKCA,PPP3CB,CREBBP,PRKCB,GRIA1,GRM5,PRKACA,CALM3,CALM1,PPP1CA,MAPK3,RPS6KA2,CAMK4,PLCB1,GRIN2C
18	ATP-dependent chromatin remodeling(hsa03082)	0.46293419984528006	1.9489785587060875	0.0	0.0028032924176811225	117	90	SS18L1,MORF4L1,INO80D,PHF6,RSF1,HDAC2,CHD4,EP400,SMARCA2,ARID1B,MRGBP,BRD9,EPC2,BCL7A,ACTR8,TRRAP,MORF4L2,UCHL5,TFPT,MTA1,ARID1A,BAZ1B,BICRAL,ARID2,SMARCC1,ING3,SRCAP,MBD3,SS18,VPS72,ACTG1,BCL7C,CHRAC1,DPF1,DPF2,BPTF,HDAC1,GATAD2A,ACTR5,BRD7,SMARCD3
19	Autophagy - animal(hsa04140)	0.42257208374714755	1.9373295153784347	0.0	0.0029208498416483956	165	162	ATG2B,SH3GLB1,RPTOR,PRKAA2,INS,IGBP1,WDFY3,MAPK10,AKT1S1,BCL2,ATG9A,MAPK1,HIF1A,STX7,EIF2AK4,EIF2AK3,RB1CC1,MAP3K7,WDR41,RAF1,MTMR3,RAB39B,PDPK1,RPS6KB1,RPS6KB2,PRKACA,PIK3CD,ATG14,RAB33B,DAPK3,VPS18,CTSL,MAPK3,PIK3CA,WIPI2,RUBCN,BECN1,DDIT4,VPS16,TSC1,UBA52,PIK3CB,RHEB,MTOR,RAB8A,WDR45,RRAGC,ATG4D,RRAS2,BCL2L1,HMGB1,PIK3R4,RRAGD,IRS1,UBB,PTEN,BIRC6,KRAS,BAD,ATG2A,EIF2S1,ATG4A,SQSTM1,GORASP1,VPS4…
20	Glutamatergic synapse(hsa04724)	0.44182445697368855	1.934772983772271	0.0	0.0027817617539508525	115	115	GRIN2A,TRPC1,SLC38A1,MAPK1,CACNA1D,GRIK5,GRIA4,GNG4,GNAO1,GNG7,GNB5,PPP3CC,GRM7,SHANK1,PPP3CA,SLC1A1,SLC1A2,PRKCA,GNG2,SLC17A6,GRK2,PPP3CB,ADCY3,PRKCB,GRIA1,GRM5,PRKACA,GRM3,GRK3,MAPK3,GNB1,DLGAP1,GLS,GRIK2,SLC1A6,ADCY9,GRIA3,HOMER1,GNG8,SLC38A2,PLCB1,SLC17A7,HOMER2,SLC1A3,GRIK3,GRIN2C
21	Retrograde endocannabinoid signaling(hsa04723)	0.4239565806887034	1.9293904547566745	0.0	0.0026553180378621776	148	141	GABRQ,MAPK10,GABRG2,MAPK1,GABRD,NDUFB9,CACNA1D,GABRA2,GRIA4,GNG4,GABRG3,GNAO1,GNG7,GNB5,GABRB1,NDUFA10,NDUFC1,DAGLB,NDUFB8,ABHD6,PRKCA,GABRB3,GNG2,SLC17A6,ADCY3,PRKCB,NDUFV3,GRIA1,GRM5,PRKACA,NDUFB1,NDUFV2,GABRA5,GABRE,MAPK3,NDUFC2-KCTD14,GNB1,FAAH,MAPK12,NDUFA4L2,ADCY9,GRIA3,GNG8,PLCB1,SLC17A7,NDUFV1
22	Hedgehog signaling pathway(hsa04340)	0.5079002098321466	1.9293336118070372	0.0	0.0025398694275203435	56	56	CSNK1A1L,SPOPL,SUFU,BCL2,PTCH1,GSK3B,FBXW11,CUL3,DHH,BTRC,CSNK1A1,KIF7,SMURF2,GRK2,MOSMO,PRKACA,ARRB1,CUL1,GRK3
23	Nicotine addiction(hsa05033)	0.5322087914332735	1.9118484095301544	0.0	0.0030067571899321716	40	40	GABRQ,GRIN2A,GABRG2,GABRD,GABRA2,GRIA4,GABRG3,GABRB1,GABRB3,SLC17A6,GRIA1,GABRA5,GABRE,CHRNB2,GRIA3,CHRNA4,SLC17A7,GRIN2C,GABRG1
24	Circadian rhythm(hsa04710)	0.5501271827405658	1.9072350236930053	0.0020408163265306124	0.0030239386595889268	34	34	PRKAA2,RORB,PRKAB2,PER2,CREB1,PER3,FBXW11,BTRC,FBXL3,SKP1,CUL1,PRKAG2
25	ErbB signaling pathway(hsa04012)	0.45523495396258706	1.903313868544454	0.0	0.003039798477733624	85	83	SOS2,MAPK10,SOS1,MAPK1,ABL1,GSK3B,MAP2K4,NCK2,ABL2,ERBB2,RAF1,PAK2,PLCG1,CAMK2G,CAMK2A,PRKCA,RPS6KB1,RPS6KB2,PRKCB,EGF,PIK3CD,PAK5,MAPK3,PIK3CA,CBLB,CRKL,CDKN1B,ELK1,PIK3CB,MTOR,SHC2,CRK,KRAS,BAD,NRG2,SHC3,PAK3,PTK2,CAMK2D,PIK3R1,MAPK9,PAK6,EIF4EBP1,AKT3,SHC4
26	EGFR tyrosine kinase inhibitor resistance(hsa01521)	0.4720634650379369	1.9005043668691346	0.0	0.00305448349453427	79	77	JAK2,SOS2,BCL2,SOS1,MAPK1,GSK3B,ERBB2,RAF1,NF1,PLCG1,RPS6,EIF4E1B,PRKCA,RPS6KB1,RPS6KB2,EIF4E2,PDGFC,PRKCB,EGF,PIK3CD,MAPK3,PIK3CA,PIK3CB,MTOR,GAS6,JAK1,BCL2L1,SHC2,PTEN,KRAS,BAD,NRG2,SHC3
27	Protein processing in endoplasmic reticulum(hsa04141)	0.4071431622548029	1.8976497898350406	0.0	0.0030067571899321716	169	165	HSPA4L,DNAJA2,ATXN3L,SEL1L,HERPUD1,MAPK10,BCL2,ATXN3,EDEM3,MAN1B1,SEC61A1,DERL1,SEC24D,EIF2AK3,STT3B,UGGT1,SEC13,DNAJC10,SEC31A,UBQLN1,HSP90AB1,DNAJB1,SELENOS,ERP29,SKP1,TRAF2,CUL1,SSR3,SEC23B,SEC63,STT3A,ERLEC1,HSPA1L,GANAB,UBE2J1,NPLOC4,MBTPS1,TXNDC5,BAG2,PREB,HYOU1,EDEM1,PLAA,HSPA1A,PDIA3,UBXN8,DERL2,DNAJC5,CAPN1,MAN1A2,PRKN,ATF6,NFE2L2,EIF2S1,SEC24A,UBE2D1,DNAJC3,UBQLN4,AMFR,NSFL1C,SEC24C,SAR…
28	Prostate cancer(hsa05215)	0.44564531984871947	1.8919964802707008	0.0	0.0033178010371665346	97	95	SOS2,INS,BCL2,MDM2,FGFR1,SOS1,MAPK1,GSK3B,CREB1,ERBB2,RAF1,EP300,PDPK1,HSP90AB1,CREBBP,PDGFC,EGF,CHUK,PIK3CD,CREB3L4,MAPK3,PIK3CA,IKBKB,TMPRSS2,CTNNB1,CDKN1B,E2F2,PIK3CB,MTOR,CREB3L1,CREB3,TCF7,PTEN,ZEB1,MMP3,KRAS,BAD
29	GABAergic synapse(hsa04727)	0.4523594646693717	1.8898246882988865	0.0	0.003207207669260983	89	89	HAP1,GABRQ,GABRG2,SLC38A1,GABRD,CACNA1D,GABRA2,GNG4,GABRG3,GNAO1,GNG7,GNB5,SLC6A11,ABAT,GABRB1,PRKCA,GABRB3,GNG2,ADCY3,NSF,PRKCB,PRKACA,PLCL1,GABBR2,GABRA5,GABRE,TRAK2,GNB1,GLS,ADCY9,GNG8,SLC38A2
30	Circadian entrainment(hsa04713)	0.44500560078969964	1.8888397381536703	0.0	0.0031037493573493388	97	97	GRIN2A,MAPK1,GUCY1A2,PER2,CREB1,PER3,CACNA1D,GRIA4,GNG4,GNAO1,GNG7,GNB5,ADCYAP1R1,CAMK2G,CAMK2A,RYR2,PRKCA,GNG2,ADCY3,PRKCB,GRIA1,GUCY1A1,PRKACA,CALM3,CALM1,MAPK3,GNB1,NOS1AP,ADCY9,GRIA3,GNG8,PLCB1,RYR1,GRIN2C,CACNA1I,RPS6KA5
31	Aminoacyl-tRNA biosynthesis(hsa00970)	0.5942556362494897	1.8775101437685326	0.0	0.003597370209383134	66	25	LARS2,PSTK,SEPSECS,FARSB,RARS2,VARS2,GATC,HARS2,CARS2,TARS2,DARS2,EARS2,FARS2,NARS2,GATB,YARS2,MARS2
32	MAPK signaling pathway(hsa04010)	0.37737210740108296	1.8758330374740948	0.0	0.0034883589909169782	301	299	CACNG6,CACNA2D4,SOS2,INS,PPP5C,NFKB2,RASGRF1,MAPK10,MAP3K9,FGFR1,SOS1,PPM1A,RPS6KA3,MEF2C,MAPK1,GNA12,MAP2K6,EFNA5,MAPK8IP2,RPS6KA6,MAPK8IP3,CACNA2D1,MAP3K7,FGF17,CACNA1D,MAP2K4,FGF10,FGF7,MAP3K2,RPS6KA4,ERBB2,RAF1,NTRK2,PAK2,NF1,FLT3,CACNG2,PPP3CC,PPP3CA,FGF23,MAP4K4,NFATC3,PRKCA,STK3,PPP3CB,PDGFC,PRKCB,EGF,RAC3,PRKACA,ARRB1,TRAF2,CHUK,NTF3,TAOK1,MKNK1,MAP3K3,LAMTOR3,MKNK2,MAPKAPK2,HSPA1L,NTRK1,…
33	Cell cycle(hsa04110)	0.4090512451382033	1.8661172182094534	0.0	0.003688962602773925	157	156	HDAC2,MDM2,ANAPC10,ATM,ORC4,ABL1,PPP2R5D,GSK3B,YWHAG,CDC23,EP300,RBL2,ANAPC4,CDC27,WEE2,PPP2R5E,CREBBP,WAPL,SKP1,CUL1,ESCO1,MAD2L1,CDC14A,ATR,SMAD2,CDK7,STAG2,KNL1,TFDP2,ESCO2,RAD21,YWHAH,CDKN1B,CDC14B,E2F2,CHEK1,ANAPC13,PPP2R1A,CCNH,TFDP1,TRIP13,CCND3,STAG1,CDC16,E2F5,ANAPC16,NIPBL,CDK6,ORC5,CDKN2D,PDS5A,PDS5B,CDC45,GADD45A,PRKDC,HDAC1,ANAPC15,ANAPC1,CDC26,ZBTB17,ATRX,FZR1,DDX11,ANAPC5,SMC1A,YWH…
34	Choline metabolism in cancer(hsa05231)	0.4342227899950738	1.8351541644816307	0.0	0.005203530810331596	98	96	SOS2,MAPK10,DGKE,SOS1,DGKD,MAPK1,HIF1A,WASF1,RAF1,PCYT1A,PLCG1,PDPK1,PRKCA,RPS6KB1,RPS6KB2,PDGFC,PRKCB,EGF,RAC3,PIK3CD,DGKH,SLC44A1,PIP5K1C,MAPK3,PIK3CA,TSC1,PIK3CB,RHEB,LYPLA1,SLC44A5,MTOR
35	Colorectal cancer(hsa05210)	0.4527269883325874	1.825634898850915	0.0	0.005918061770660147	86	84	SOS2,MAPK10,BCL2,SOS1,APPL1,MAPK1,POLK,GSK3B,RAF1,RALA,MSH3,RPS6KB1,RPS6KB2,EGF,RAC3,PIK3CD,SMAD2,MAPK3,PIK3CA,APC,MSH6,DCC,CTNNB1,MSH2,PIK3CB,MTOR,AXIN2,TCF7,DDB2,TGFBR1,KRAS,BAD,GADD45A,BIRC5,RALB
36	Alzheimer disease(hsa05010)	0.3537997501954515	1.807653045268715	0.0	0.006826151458224389	383	367	TUBA1B,PSMA6,ATG2B,FZD1,CSNK2A2,CSNK1A1L,GRIN2A,INS,PSMB2,APBB1,SLC39A7,MAPK10,PSMC6,PSMD6,SLC39A9,BACE1,MAPK1,GSK3B,NDUFB9,ADAM10,EIF2AK3,APH1B,RB1CC1,KIF5A,CACNA1D,CDK5R1,PSMD13,COX7A2L,PSMD8,PPID,RAF1,ATP2A2,PSMD11,NDUFA10,PPP3CC,WNT7A,CSNK1A1,DVL1,NDUFC1,KLC3,PSMD1,PPP3CA,VDAC2,WNT3,NDUFB8,TUBB,LRP1,PPP3CB,PSEN1,NDUFV3,GRM5,TRAF2,PSMD12,CHUK,NDUFB1,PIK3CD,NDUFV2,WNT7B,CALM3,ATG14,KIF5C,CALM1,…
37	T cell receptor signaling pathway(hsa04660)	0.40460704671244063	1.8011437428724468	0.0	0.007053445438036374	121	120	SOS2,MAPK10,PPP2R2C,MALT1,SOS1,VAV2,MAPK1,PPP2R2D,PPP2R5D,GSK3B,CD247,MAP3K7,PPP2R2A,NCK2,RAF1,PAK2,IL4,PLCG1,NFKBIE,PPP3CC,PPP3CA,PDPK1,NFATC3,BCL10,PPP3CB,PPP2R5E,PTPN11,CHUK,PIK3CD,IL10,PAK5,MAPK3,PIK3CA,TEC,ITK,CBLB,MAP3K8,IKBKB,MAPK12,PIK3CB
38	Glycosaminoglycan biosynthesis - heparan sulfate / heparin(hsa00534)	0.5655684654566835	1.7966171058284408	0.006329113924050633	0.007048808064309854	24	23	GLCE,EXT2,HS2ST1,NDST3,EXTL3,XYLT2,NDST4,EXT1
39	Phosphatidylinositol signaling system(hsa04070)	0.4264235442701139	1.7873684641693985	0.0	0.007559846648972318	97	95	PIP4K2A,CDS2,DGKE,PIKFYVE,DGKD,PIP4K2B,MTMR7,IPPK,MTMR1,MTMR6,MTMR3,PLCG1,OCRL,PLCD3,PI4K2B,PRKCA,IPMK,INPP5A,PRKCB,PIK3CD,CALM3,DGKH,CALM1,PIP5K1C,PLCZ1,PI4KA,PI4KB,PIK3CA,IP6K1,INPP5F,PIK3CB,PIP4P2,PLCB1
40	Proteasome(hsa03050)	0.48102886532994216	1.7818615887256086	0.0	0.008381204710612324	46	46	PSMA6,PSMB2,PSMC6,PSMD6,PSMD13,PSME4,PSMD8,PSMB10,PSMD11,PSMD1,PSMD12,PSMC1
41	MicroRNAs in cancer(hsa05206)	0.39216132583351765	1.7767144903100003	0.0	0.00871345961164017	310	159	RPTOR,SOS2,ABCC1,HDAC2,RDX,BCL2,MMP16,MDM2,ATM,SOS1,MAPK1,ABL1,EFNA5,DICER1,PRKCE,ZEB2,SPRY2,BMPR2,ERBB2,RAF1,PLCG1,FOXP1,EP300,WNT3,NOTCH1,PRKCA,BRCA1,FSCN1,DNMT1,CREBBP,PRKCB,PIK3CD,NOTCH3,ZFPM2,MAPK3,PIK3CA,APC,TNN,GLS,CRKL,IKBKB,BCL2L2,DDIT4,CDKN1B,E2F2,PIK3CB,MTOR,HDAC5,BMI1,KIF23,RPS6KA5,CDK6,CYP24A1,DNMT3A,IRS1,PTEN,CRK,ZEB1
42	Endometrial cancer(hsa05213)	0.4623718799713171	1.7721171832155442	0.0019646365422396855	0.00907021770251964	58	57	SOS2,SOS1,MAPK1,POLK,GSK3B,ERBB2,RAF1,CTNNA2,PDPK1,EGF,PIK3CD,CTNNA1,MAPK3,PIK3CA,APC,CTNNB1,ELK1,PIK3CB,AXIN2,TCF7,DDB2,PTEN,KRAS,BAD,GADD45A
43	Wnt signaling pathway(hsa04310)	0.3776964530479651	1.763497463871586	0.0	0.009606003489913173	174	172	FZD1,CSNK2A2,CTBP1,CSNK1A1L,SFRP1,TLE1,MAPK10,GSK3B,DAAM1,SIAH1,MAP3K7,TLE6,FBXW11,BTRC,CAMK2G,PPP3CC,WNT7A,CSNK1A1,EP300,DVL1,CAMK2A,PPP3CA,NFATC3,WNT3,PRKCA,NKD2,CCDC88C,PPP3CB,PSEN1,CREBBP,PRKCB,RAC3,SKP1,PRKACA,CUL1,WNT7B,FZD9,APC,TBL1XR1,WNT16,CCAR2,PRICKLE4,CTNNB1,WNT2B,PLCB1,RSPO4,LRP5,CCND3,FZD10,LRP6,WNT10B,AXIN2,TCF7,TBL1Y,TPTEP2-CSNK1E,NKD1,SFRP2,ROCK2,CTNND2
44	Ribosome biogenesis in eukaryotes(hsa03008)	0.43655454404461036	1.7586796916873388	0.0	0.009812528226191341	115	73	SPATA5,HEATR1,CSNK2A2,TCOF1,XRN2,XRN1,RCL1,UTP14A,NMD3,UTP15,SBDS,BMS1,UTP14C,IMP4,NOB1,REXO1,EFL1,WDR75,POP1,NOP56,RIOK2,RPP25,RPP25L,NAT10,LSG1,RPP38,POP7,WDR3,EMG1,GNL3,NOP10,RIOK1,REXO5,XPO1,TBL3,POP5
45	Pancreatic cancer(hsa05212)	0.4263086392762694	1.7469511539994929	0.0	0.01049563689901789	76	75	MAPK10,MAPK1,POLK,ERBB2,RAF1,RALA,RPS6KB1,RPS6KB2,EGF,RAC3,CHUK,PIK3CD,RAD51,SMAD2,MAPK3,PIK3CA,IKBKB,E2F2,PIK3CB,MTOR,JAK1,BCL2L1,RALBP1,CDK6,DDB2,TGFBR1,KRAS,BAD,GADD45A,RALB,CDC42
46	Morphine addiction(hsa05032)	0.42243326355586713	1.7458499731168318	0.0	0.010345438112471787	91	91	GABRQ,GABRG2,GABRD,PDE11A,DRD1,GABRA2,GNG4,GABRG3,GNAO1,GNG7,GNB5,GABRB1,PRKCA,GABRB3,PDE7B,GNG2,GRK2,ADCY3,PRKCB,PDE1C,PRKACA,ARRB1,GABBR2,PDE4A,GRK3,GABRA5,GRK4,GABRE,GNB1,ADCY9,GRK5,GNG8,PDE8A
47	Oocyte meiosis(hsa04114)	0.39461895611660636	1.7355886270887817	0.0	0.010881597449278335	131	123	INS,ANAPC10,RPS6KA3,MAPK1,PPP2R5D,CPEB4,RPS6KA6,FBXW11,YWHAG,AURKA,CDC23,BTRC,CAMK2G,PPP3CC,CAMK2A,PPP3CA,ANAPC4,PPP3CB,CDC27,PPP2R5E,ADCY3,SKP1,PRKACA,CUL1,MAD2L1,CALM3,CALM1,PPP1CA,PLCZ1,MAPK3,STAG3,YWHAH,RPS6KA2,MAPK12,ADCY9,ANAPC13,PPP2R1A,CPEB1,CDC16,ANAPC16
48	Insulin resistance(hsa04931)	0.39857988662060584	1.7341463270478672	0.0019083969465648854	0.010869909374681902	108	106	PRKAA2,OGA,INS,MAPK10,PRKAB2,RPS6KA3,GSK3B,PRKCE,CREB1,RPS6KA6,MLX,PTPN1,PPP1R3D,PDPK1,RPS6KB1,RPS6KB2,PRKCB,PTPN11,PIK3CD,CREB3L4,PPP1CA,TRIB3,SLC27A4,PRKAG2,PIK3CA,INSR,TBC1D4,IKBKB,PYGM,RPS6KA2,PIK3CB,MTOR,CREB3L1,CREB3,GYS2,IRS1,GFPT1,PTEN
49	Signaling pathways regulating pluripotency of stem cells(hsa04550)	0.3807804039756463	1.7266017961144458	0.0	0.011408495852085497	143	141	JAK2,FZD1,ACVR1B,FGFR1,PCGF6,MAPK1,GSK3B,ESX1,BMPR2,ACVR2B,RAF1,INHBB,PCGF3,WNT7A,DVL1,LIFR,WNT3,SMAD5,NODAL,PIK3CD,WNT7B,SMAD2,MAPK3,FZD9,ONECUT1,PIK3CA,APC,HOXB1,WNT16,MEIS1,MAPK12,CTNNB1,WNT2B,PIK3CB,ISL1,BMI1,JAK1,FZD10,WNT10B,AXIN2,TCF7,REST,NEUROG1,KLF4,KRAS,WNT5B,SMAD9,HESX1,ACVR2A,AXIN1,FZD3,LEFTY1,PCGF1,ACVR1,PIK3R1,TBX3,WNT11,IL6ST,OTX1,AKT3,JARID2
50	Ras signaling pathway(hsa04014)	0.35470109936976724	1.706320089556643	0.0	0.013576729944455633	236	231	SOS2,GRIN2A,INS,RASGRF1,RALGAPB,MAPK10,REL,FGFR1,SOS1,RASAL3,SHOC2,MAPK1,ABL1,EFNA5,RALGAPA2,FGF17,FGF10,FGF7,GNG4,ABL2,KSR1,RAF1,NTRK2,PAK2,NF1,FLT3,GNG7,GNB5,PLCG1,FOXO4,RALA,FGF23,PRKCA,GNG2,PDGFC,PRKCB,EGF,PTPN11,RAC3,PRKACA,CHUK,NTF3,PIK3CD,CALM3,AFDN,CALM1,RALGAPA1,NTRK1,RASA1,PAK5,MAPK3,PIK3CA,INSR,TIAM1,GNB1,NGFR,IKBKB,PLA2G3,VEGFC,ELK1,RGL1,PIK3CB,GNG8,FGF18,LAT,RRAS2,BCL2L1,SHC2,RALBP1,…
51	Gastric cancer(hsa05226)	0.37073769809891194	1.7057371012199711	0.0	0.013315638983985332	149	148	FZD1,SOS2,CSNK1A1L,BCL2,SOS1,MAPK1,POLK,GSK3B,FGF17,FGF10,FGF7,ERBB2,RAF1,CTNNA2,WNT7A,CSNK1A1,DVL1,FGF23,WNT3,RPS6KB1,RXRB,RPS6KB2,EGF,PIK3CD,WNT7B,CTNNA1,SMAD2,MAPK3,FZD9,PIK3CA,APC,WNT16,CTNNB1,CDKN1B,WNT2B,E2F2,PIK3CB,MTOR,LRP5,FGF18,FZD10,LRP6,WNT10B,SHC2,AXIN2,TCF7,FGF9,FGF8,DDB2,TGFBR1
52	Growth hormone synthesis, secretion and action(hsa04935)	0.38665180619913647	1.7040605142498322	0.0	0.013258907716250762	120	117	JAK2,SOS2,MAPK10,SOS1,MAPK1,MAP2K6,GSK3B,CREB1,CACNA1D,MAP2K4,RAF1,PLCG1,EP300,PRKCA,SSTR2,ADCY3,CREBBP,PRKCB,PRKACA,PIK3CD,CREB3L4,MAPK3,PIK3CA,SSTR5,CRKL,MAPK12,ADCY9,PIK3CB,MTOR,IGFALS,CREB3L1,PLCB1,CREB3,SHC2,GNA11,IRS1,IGFBP3,CRK,KRAS,SHC3
53	Longevity regulating pathway - multiple species(hsa04213)	0.43584814895670015	1.6995495396545917	0.00398406374501992	0.014031533553016801	61	60	RPTOR,PRKAA2,INS,HDAC2,AKT1S1,PRKAB2,RPS6KB1,RPS6KB2,ADCY3,PRKACA,PIK3CD,HSPA1L,PRKAG2,PIK3CA,INSR,ADCY9,PIK3CB,MTOR,HSPA1A
54	Renal cell carcinoma(hsa05211)	0.4342134591945166	1.6971358409671253	0.004282655246252677	0.014057566082799762	69	68	EGLN1,SOS2,CUL2,ELOC,VHL,SOS1,MAPK1,HIF1A,RAF1,PAK2,FLCN,EP300,CREBBP,PTPN11,PIK3CD,PAK5,MAPK3,PIK3CA,CRKL,PIK3CB,CRK,KRAS,BAD,PAK3,CDC42,RAP1A,PRCC,EGLN3
55	Thyroid hormone signaling pathway(hsa04919)	0.38539226364500945	1.6935039691407854	0.0	0.014328118445901268	121	120	NCOR1,HDAC2,MDM2,MAPK1,HIF1A,MED13L,GSK3B,NCOA1,RAF1,PFKL,ATP2A2,PLCG1,EP300,PLCD3,PDPK1,ATP1B3,NOTCH1,PRKCA,RXRB,PFKP,CREBBP,PRKCB,PRKACA,MED13,PIK3CD,NOTCH3,SLC16A2,MED4,PLCZ1,MAPK3,PIK3CA,TBC1D4,CTNNB1,MED16,ATP1A4,PIK3CB,RHEB,MTOR,PLCB1,ATP1A3,ACTG1
56	Pathways of neurodegeneration - multiple diseases(hsa05022)	0.3273927159098856	1.6894113967025506	0.0	0.014498748955963654	475	458	TUBA1B,PSMA6,HAP1,ATG2B,FZD1,ATXN3L,CSNK2A2,CSNK1A1L,GRIN2A,PSMB2,MAPK10,PSMC6,PSMD6,BCL2,ATXN3,HTT,MAPK1,DERL1,MAP2K6,HTRA2,GSK3B,NDUFB9,EIF2AK3,VAPB,RB1CC1,KIF5A,CACNA1D,CDK5R1,NEFH,GRIA4,WDR41,PSMD13,COX7A2L,DCTN4,PSMD8,PPID,RAF1,ATP2A2,PSMD11,PLCG1,CAMK2G,NDUFA10,PPP3CC,RAB39B,WNT7A,CSNK1A1,DVL1,NDUFC1,CAMK2A,KLC3,PSMD1,PPP3CA,VDAC2,WNT3,GPR37,NDUFB8,RYR2,PRKCA,TUBB,PPP3CB,PSEN1,ALS2,PRKCB,ND…
57	Human immunodeficiency virus 1 infection(hsa05170)	0.34867885074583327	1.6710737849405293	0.0022222222222222222	0.0166186284093788	211	202	ELOC,MAPK10,BCL2,ATM,CFL2,MAPK1,MAP2K6,TAP1,CD247,MAP3K7,GNG4,FBXW11,RAF1,PAK2,GNAO1,GNG7,GNB5,DCAF1,BTRC,PLCG1,PPP3CC,PPP3CA,NFATC3,PRKCA,GNG2,RPS6KB1,PPP3CB,WEE2,RPS6KB2,PRKCB,RAC3,SKP1,TRAF2,CHUK,CUL1,PIK3CD,CALM3,AP1M1,CALM1,ATR,PAK5,MAPK3,PIK3CA,GNB1,TRIM5,CRKL,IKBKB,BID,MAPK12,APOBEC3A,PIK3CB,CHEK1,MTOR,GNG8,FAS,TAB2,PDIA3,BCL2L1
58	Longevity regulating pathway(hsa04211)	0.40068405186784434	1.6709552192807278	0.0	0.016336956741423228	89	88	RPTOR,PRKAA2,INS,AKT1S1,PRKAB2,SESN1,APPL1,CREB1,RB1CC1,EIF4E1B,RPS6KB1,RPS6KB2,EIF4E2,ADCY3,PRKACA,PIK3CD,CREB3L4,PRKAG2,PIK3CA,INSR,ADCY9,CAMK4,TSC1,PIK3CB,RHEB,MTOR,CREB3L1,ADIPOQ,SESN3,CREB3
59	Endocytosis(hsa04144)	0.343432626943367	1.6672058188415757	0.0	0.016780568698097645	250	243	SH3GLB1,IST1,RAB11FIP4,WASHC5,STAM,VPS37D,MDM2,ARFGEF1,DAB2,DNM2,RBSN,EPN1,ARFGEF2,NEDD4L,VPS4A,DNAJC6,KIF5A,AGAP1,WIPF1,AP2A1,SNX1,PRKCI,ACTR2,TFRC,RAB22A,RAB35,DNM1,PARD6G,VPS29,SMAP2,SMURF2,WASHC2C,GRK2,MVB12B,CYTH3,CLTCL1,ARRB1,ACTR3B,WASHC4,STAM2,PIP5KL1,KIF5C,SH3KBP1,SMAD2,GRK3,GIT1,PSD3,GRK4,HSPA1L,RUFY2,PIP5K1C,RAB11B,VPS4B,AMPH,ACTR3C,CBLB,WIPF3,AGAP2,SMAP1,ACAP1,RAB11FIP5,AP2B1,ZFYVE27,…
60	Notch signaling pathway(hsa04330)	0.4177760486740052	1.6614061739568438	0.002109704641350211	0.01757579846854965	62	62	CTBP1,HDAC2,TLE1,SPEN,APH1B,TLE6,EP300,DVL1,DTX4,NOTCH1,PSEN1,CREBBP,NOTCH3,HEY1,NCOR2,APH1A,DLL4,MFNG,JAG1,DTX3,LFNG,RBPJ,TLE2,TLE7,HDAC1,DLL3,NRARP,ITCH,DTX1,NUMBL,MAML3,RFNG,KAT2B,NCSTN,JAG2,PSEN2,DVL3,DVL2,DLL1
61	PD-L1 expression and PD-1 checkpoint pathway in cancer(hsa05235)	0.39777434945282136	1.6549062662750644	0.0	0.01840079976142822	89	87	JAK2,CSNK2A2,MAPK1,MAP2K6,HIF1A,CD247,RAF1,PLCG1,NFKBIE,PPP3CC,PPP3CA,NFATC3,RPS6KB1,PPP3CB,RPS6KB2,EGF,PTPN11,EML4,CHUK,PIK3CD,MAP3K3,MAPK3,PIK3CA,IKBKB,MAPK12,PIK3CB,BATF3,MTOR,LAT,JAK1,TIRAP,PTEN,KRAS
62	Spliceosome(hsa03040)	0.36955838106468913	1.6502702362352142	0.002178649237472767	0.018954160970547477	159	126	USP39,CTNNBL1,NCBP1,LSM6,SNRPA1,XAB2,RBM17,DHX38,TRA2A,PRPF3,DDX42,SRSF4,SRSF1,SRSF10,HNRNPU,SRSF2,LSM8,EFTUD2,SNRPE,SF3B2,MAGOH,HSPA1L,DHX8,PQBP1,NCBP2L,CRNKL1,PRPF38A,PPIL1,U2AF1L4,PPIE,SNRPC,PRPF6,SF3A1,DDX5,HSPA1A,SNRPD3,U2SURP,SF3B5,LSM5,TRA2B,SMNDC1,HNRNPC,RBMX,SNRNP27,BUD31,AQR,RP9,LSM4,SNRNP200,SF3B3,SART1,PLRG1,PRPF18,SRSF9,WBP11,LSM2,TXNL4A,HSPA1B,HSPA8,CWC15,SNRPF,PRPF31,LSM3,SNU13
63	Parkinson disease(hsa05012)	0.33788518545097074	1.646066203692687	0.0	0.019355999410188354	266	251	TUBA1B,PSMA6,PSMB2,SLC39A7,MAPK10,PSMC6,PSMD6,SLC39A9,HTRA2,NDUFB9,DRD1,EIF2AK3,KIF5A,PSMD13,GNAL,COX7A2L,PSMD8,PSMD11,PLCG1,CAMK2G,NDUFA10,NDUFC1,CAMK2A,KLC3,PSMD1,VDAC2,GPR37,NDUFB8,TUBB,NDUFV3,PRKACA,PSMD12,NDUFB1,UBA1,NDUFV2,CALM3,KEAP1,KIF5C,CALM1,PSMC1,NDUFC2-KCTD14,UBE2J1,MFN1,NDUFA4L2,UBA52,NDUFV1,SDHA,PINK1,UQCRFS1,PSMA5,LRRK2,BCL2L1,CYC1,NDUFS3,UBB,KIF5B,ADORA2A,PRKN,MFN2,ATF6,UQCRQ,NFE…
64	Basal transcription factors(hsa03022)	0.4537233378271696	1.6411396081320806	0.0	0.020036236922800755	44	42	GTF2A1,GTF2H3,TAF1,GTF2E1,TBPL1,GTF2I,TAF11,TAF13,TAF4,CDK7,GTF2F1,TAF9B,CCNH,TAF3,TAF7L,TAF6L,GTF2E2,TAF5L,TAF2,TAF5
65	Melanogenesis(hsa04916)	0.37805417183236173	1.636440520533717	0.002145922746781116	0.020669828647672247	101	101	FZD1,MAPK1,GSK3B,CREB1,RAF1,GNAO1,CAMK2G,WNT7A,EP300,DVL1,CAMK2A,WNT3,PRKCA,ADCY3,CREBBP,PRKCB,PRKACA,CREB3L4,WNT7B,CALM3,CALM1,MAPK3,FZD9,WNT16,CTNNB1,ADCY9,WNT2B,CREB3L1,PLCB1,EDNRB,CREB3,FZD10,WNT10B,TCF7
66	RNA degradation(hsa03018)	0.3984335405828948	1.6237160092992495	0.0021929824561403508	0.022694926337654346	79	78	DCP2,PARN,XRN2,DHX36,XRN1,EXOSC8,LSM6,CNOT7,DIS3,PFKL,PNLDC1,PFKP,LSM8,TENT4B,EXOSC5,PATL1,TENT4A,CNOT6,ZCCHC7,LSM1,TOB2,HSPD1,DCPS,CNOT8,DDX6,PABPC1L2A,SKIV2L,EDC3,LSM5
67	Glioma(hsa05214)	0.40304143379969154	1.621190742433035	0.008350730688935281	0.02274018042805844	75	73	SOS2,MDM2,SOS1,MAPK1,POLK,RAF1,PLCG1,CAMK2G,CAMK2A,PRKCA,PRKCB,EGF,PIK3CD,CALM3,CALM1,MAPK3,PIK3CA,CAMK4,E2F2,PIK3CB,MTOR,SHC2,CDK6,DDB2,PTEN,KRAS,SHC3,GADD45A,CAMK2D,CALM2,PIK3R1,CAMK1D,AKT3,SHC4
68	cGMP-PKG signaling pathway(hsa04022)	0.35166219208720323	1.6187301341476086	0.002053388090349076	0.0227841228056972	167	166	MEF2A,INS,ATP2B3,ATP2B4,MEF2C,MAPK1,GNA13,ADRB1,GNA12,PRKCE,GUCY1A2,CREB1,CACNA1D,RAF1,ATP2A2,PPP3CC,SLC8A1,PPP3CA,GTF2I,VDAC2,NFATC3,ATP1B3,NPPB,PPP3CB,ADCY3,GUCY1A1,CREB3L4,KCNMA1,CALM3,CALM1,PPP1CA,NPPC,MAPK3,INSR,PPP1R12A,ADRA2A,ADCY9,ATP1A4,NPPA,CREB3L1,PLCB1,ATP1A3,EDNRB,CREB3,PDE2A,GNA11,IRS1,SLC8A2,SLC8A3,ATP2B2,ROCK2,GUCY1B1,BAD,ROCK1,MEF2D
69	Fc epsilon RI signaling pathway(hsa04664)	0.4041847444393258	1.6164527439522889	0.004	0.023047714296704568	67	66	SOS2,MAPK10,SOS1,VAV2,MAPK1,MAP2K6,MAP2K4,RAF1,IL4,PLCG1,PDPK1,PRKCA,IL13,RAC3,PIK3CD,MAPK3,PIK3CA,MAPK12,PIK3CB
70	Alcoholism(hsa05034)	0.3745060447754885	1.6140195978452707	0.004484304932735426	0.02337647843440224	188	106	SOS2,GRIN2A,HDAC2,SOS1,MAPK1,DRD1,CREB1,GNG4,PKIA,RAF1,NTRK2,GNAO1,GNG7,GNB5,HDAC7,GNG2,PRKACA,CREB3L4,CALM3,CALM1,PPP1CA,MAPK3,PPP1R1B,GNB1,PDYN,CAMK4,CAMKK1,GNG8,CREB3L1,GRIN2C,HDAC5,CREB3,SHC2
71	Oxytocin signaling pathway(hsa04921)	0.3525240305112409	1.6136816013970707	0.0	0.023218847188920658	154	153	CACNG6,CACNA2D4,PRKAA2,TRPM2,PRKAB2,MEF2C,MAPK1,GUCY1A2,CACNA2D1,CACNA1D,EEF2K,RAF1,GNAO1,CACNG2,CAMK2G,PPP3CC,CAMK2A,PPP3CA,NFATC3,RYR2,PRKCA,PPP3CB,ADCY3,PRKCB,GUCY1A1,PRKACA,CALM3,CALM1,PPP1CA,PRKAG2,CACNG1,MAPK3,PPP1R12A,ADCY9,ELK1,CAMK4,KCNJ4,NPPA,PLCB1,CACNG7,RYR1,ACTG1,ROCK2,MYL6,KRAS,KCNJ14,GUCY1B1,CACNG8,ROCK1
72	Hepatocellular carcinoma(hsa05225)	0.35168027272668206	1.6057849600137184	0.002044989775051125	0.024783681573374378	166	164	FZD1,SOS2,GSTM3,CSNK1A1L,SOS1,MAPK1,GSTM5,POLK,GSK3B,SMARCA2,RAF1,ARID1B,PLCG1,WNT7A,CSNK1A1,DVL1,WNT3,PRKCA,RPS6KB1,RPS6KB2,PRKCB,PIK3CD,WNT7B,KEAP1,SMAD2,GSTM1,MAPK3,FZD9,PIK3CA,APC,WNT16,ARID1A,ARID2,SMARCC1,CTNNB1,ELK1,GSTM2,WNT2B,E2F2,PIK3CB,MTOR,LRP5,ACTG1,BCL2L1,FZD10,LRP6,WNT10B,SHC2,AXIN2,TCF7,CDK6,DDB2,TGFBR1,PTEN,KRAS,BAD,SHC3,DPF1,NFE2L2,GADD45A
73	Human cytomegalovirus infection(hsa05163)	0.333168441794427	1.5968554142556073	0.0	0.02665449617020952	223	213	ARHGEF12,SOS2,MDM2,IL10RA,SOS1,MAPK1,GNA13,GNA12,MAP2K6,TAP1,GSK3B,CREB1,GNG4,RAF1,GNAO1,GNG7,GNB5,PPP3CC,ARHGEF11,PPP3CA,NFATC3,PRKCA,GNG2,RPS6KB1,PPP3CB,RPS6KB2,ADCY3,PRKCB,RAC3,PRKACA,TRAF2,CHUK,PIK3CD,CREB3L4,CALM3,CALM1,MAPK3,PIK3CA,CXCL12,GNB1,CRKL,IKBKB,BID,MAPK12,CTNNB1,ADCY9,ELK1,TSC1,E2F2,PIK3CB,RHEB,MTOR,GNG8,CREB3L1,PLCB1,FAS,CREB3,PDIA3,JAK1,CDK6,GNA11,CRK,ROCK2,SP1,KRAS,ROCK1
74	C-type lectin receptor signaling pathway(hsa04625)	0.371450762159284	1.5936629137882157	0.0	0.02703217892662829	104	102	ARHGEF12,NFKB2,MAPK10,MDM2,MALT1,MAPK1,KSR1,RAF1,PPP3CC,PPP3CA,NFATC3,BCL10,PPP3CB,PTPN11,CHUK,PIK3CD,CALM3,IL10,CALM1,MAPKAPK2,MAPK3,PIK3CA,CBLB,CCL22,IKBKB,MAPK12,PIK3CB,CYLD,RRAS2,IL23A,CLEC7A,KRAS,CLEC1B,IL17D,CARD9,CLEC4M,CALM2,PIK3R1,MAPK9,IL12B,NLRP3,MAP3K14,AKT3
75	Progesterone-mediated oocyte maturation(hsa04914)	0.37728365106373357	1.5889489467048814	0.006276150627615063	0.02791988819222731	102	94	STK10,INS,MAPK10,ANAPC10,RPS6KA3,MAPK1,CPEB4,KIF22,RPS6KA6,RAF1,AURKA,CDC23,HSP90AB1,ANAPC4,CDC27,ADCY3,PRKACA,MAD2L1,PIK3CD,MAPK3,PIK3CA,RPS6KA2,MAPK12,ADCY9,PIK3CB,ANAPC13,CPEB1,CDC16,ANAPC16,SPDYE3,KRAS,ANAPC15,ANAPC1,CDC26,PIK3R1,FZR1,MAPK9,ANAPC5,CCNA1,SPDYA,AKT3,CCNB2,PKMYT1,ANAPC7,MAD2L2,ANAPC11,CDC25C
76	Thermogenesis(hsa04714)	0.3309916782466693	1.5864346928045605	0.0	0.02822670015038365	232	219	RPTOR,SOS2,PRKAA2,AKT1S1,KDM3B,PRKAB2,FGFR1,SOS1,RPS6KA3,NDUFB9,SMARCA2,SLC25A29,CREB1,RPS6KA6,NDUFAF7,ACSL4,COX7A2L,ACSL3,ARID1B,NDUFA10,RPS6,NDUFC1,NDUFB8,NPPB,RPS6KB1,NDUFAF6,RPS6KB2,ADCY3,LIPE,NDUFV3,PRKACA,NDUFB1,NDUFV2,CREB3L4,COX15,PRKAG2,COX17,NDUFC2-KCTD14,KDM1A,ARID1A,SMARCC1,ZNF516,RPS6KA2,MAPK12,NDUFA4L2,ADCY9,TSC1,NPPA,RHEB,MTOR,COA5,CREB3L1,NDUFV1,SDHA,COX18,UQCRFS1,ACTG1,CREB3,COA6…
77	Parathyroid hormone synthesis, secretion and action(hsa04928)	0.3664938218478438	1.5813190692913108	0.0020491803278688526	0.029098360790479113	106	106	MEF2A,BCL2,MMP16,FGFR1,MEF2C,MAPK1,GNA13,GNA12,MMP17,CREB1,SLC34A3,RAF1,ARHGEF11,FGF23,PRKCA,RXRB,ADCY3,MAFB,PRKCB,PRKACA,ARRB1,CREB3L4,PDE4A,MAPK3,CYP27B1,ADCY9,PTH1R,CREB3L1,PLCB1,LRP5,CREB3,LRP6,MMP24,CYP24A1,GNA11
78	Chemical carcinogenesis - receptor activation(hsa05207)	0.33472475040912725	1.577134962589707	0.0	0.029947954072597465	210	188	JAK2,SOS2,GSTM3,UGT1A4,BCL2,SOS1,RPS6KA3,MAPK1,GSTM5,ADRB1,CHRNA3,CREB1,RPS6KA6,FGF17,CACNA1D,FGF10,FGF7,RAF1,KPNA4,HSP90AB1,PRKCA,RPS6KB1,RXRB,RPS6KB2,ADCY3,PRKCB,EGF,PRKACA,ARRB1,PIK3CD,CREB3L4,GSTM1,MAPK3,PIK3CA,XIAP,DLL4,CHRNB2,RPS6KA2,ADCY9,JAG1,GSTM2,PIK3CB,MTOR,CHRNA4,CREB3L1,KPNA6,CCND3,NR1I3,FGF18,CREB3,ESR2,FGF9,FGF8
79	Adrenergic signaling in cardiomyocytes(hsa04261)	0.3489293948993499	1.577132473958795	0.0	0.029573604646690003	154	152	CACNG6,CACNA2D4,ATP2B3,PPP2R2C,BCL2,ATP2B4,MAPK1,ADRB1,PPP2R2D,PPP2R5D,CREB1,CACNA2D1,PPP2R2A,CACNA1D,ATP2A2,CACNG2,CAMK2G,SLC8A1,CAMK2A,RAPGEF4,ATP1B3,RYR2,PRKCA,CREM,PPP2R5E,ADCY3,PRKACA,CREB3L4,CALM3,CALM1,PPP1CA,CACNG1,MAPK3,MAPK12,ADCY9,ATP1A4,CREB3L1,PLCB1,PPP2R1A,CACNG7,ATP1A3,CREB3,RPS6KA5,PPP2R3A,SLC8A2,TPM3,SLC8A3,ATP2B2,PPP1R1A,CACNG8,SCN5A
80	N-Glycan biosynthesis(hsa00510)	0.4180860823157535	1.5736056504595595	0.012422360248447204	0.030311506345065777	53	51	ALG10B,ALG6,MAN1B1,B4GALT3,STT3B,MGAT5,FUT8,DPAGT1,MGAT1,STT3A,ALG11,GANAB,MGAT3,MGAT4C,SRD5A3,ALG1,MAN1A2
81	Type II diabetes mellitus(hsa04930)	0.4234186377877882	1.5703786236351027	0.018907563025210083	0.030759021287947236	46	45	INS,MAPK10,MAPK1,PRKCE,CACNA1D,MAFA,PIK3CD,MAPK3,PIK3CA,SOCS4,INSR,IKBKB,PIK3CB,MTOR,ADIPOQ,IRS1,KCNJ11
82	Shigellosis(hsa05131)	0.32899323735597785	1.5570187179337982	0.0	0.03436293931351053	246	216	RPTOR,UBE2V1,MAPK10,AKT1S1,BCL2,MDM2,ATM,MALT1,MAPK1,GSK3B,PRKCE,UBE2N,WASF1,MAP3K7,FBXW11,FNBP1L,ELMO2,PPID,BTRC,PLCG1,SHARPIN,FOXO4,ACTR2,PLCD3,RPS6KB1,BCL10,FOXO6,RPS6KB2,CYTH3,SKP1,ACTR3B,TRAF2,CHUK,CUL1,PIK3CD,ATG14,GLMN,PLCZ1,MAPK3,PIK3CA,WIPI2,ACTR3C,CRKL,IKBKB,BECN1,MAPK12,ARPC1B,U2AF1L4,UBA52,PIK3CB,MTOR,ARPC5,PLCB1,PFN2,RRAGC,ARPC2,RIPK2,ACTG1,TAB2,BCL2L1,RPS6KA5,PIK3R4,RRAGD,UBB,CRK,CA…
83	Valine, leucine and isoleucine degradation(hsa00280)	0.4250406435715092	1.5568618982363338	0.00847457627118644	0.03401521909426668	48	47	DBT,OXCT1,OXCT2,ACADSB,MCCC1,ABAT,PCCA,ACADM,AACS,ACAA1,IVD,ACAD8,BCAT1,MCCC2,ACAT2,HMGCL,EHHADH,ACAA2,BCKDHA,ALDH7A1,AUH,ACAT1,HIBCH,MCEE,ALDH6A1
84	Chronic myeloid leukemia(hsa05220)	0.3813791784132121	1.5499767411175904	0.012219959266802444	0.035717243392337124	76	75	SOS2,CTBP1,HDAC2,MDM2,SOS1,MAPK1,POLK,ABL1,RAF1,PTPN11,CHUK,PIK3CD,MAPK3,PIK3CA,CRKL,IKBKB,CDKN1B,E2F2,PIK3CB,BCL2L1,SHC2,CDK6,DDB2,TGFBR1,CRK,KRAS,BAD,SHC3,GADD45A
85	Sphingolipid signaling pathway(hsa04071)	0.34945314144613826	1.545834691384525	0.002183406113537118	0.03662050451259582	121	120	ABCC1,MAPK10,PPP2R2C,BCL2,SGPL1,MAPK1,GNA13,GNA12,PPP2R2D,PPP2R5D,PRKCE,PPP2R2A,SGPP1,RAF1,PDPK1,CERS3,PRKCA,PPP2R5E,PRKCB,SPTLC2,RAC3,TRAF2,PIK3CD,MAPK3,PIK3CA,CERS6,BID,MAPK12,DEGS1,PIK3CB,PLCB1,DEGS2,PPP2R1A
86	Long-term depression(hsa04730)	0.38562796789132286	1.5456138881164059	0.006535947712418301	0.03623907680476542	60	60	MAPK1,GNA13,GNA12,GUCY1A2,RAF1,GNAO1,PRKCA,PRKCB,GRIA1,GUCY1A1,GNAZ,MAPK3,GRIA3,PLCB1,PPP2R1A,RYR1,GRID2,GNA11,KRAS,GUCY1B1,CRH,GNAS,GRM1,PPP1R17,GRIA2,HRAS,MAP2K2,PLCB2,PLA2G4D,PPP2CA,PRKG1,ITPR1,GNAI3,GNAQ
87	Regulation of actin cytoskeleton(hsa04810)	0.32003081272322903	1.5380860959963376	0.0021598272138228943	0.038345916370303795	229	226	ARHGEF12,SOS2,PIP4K2A,INS,RDX,ARHGAP35,PIKFYVE,FGFR1,SOS1,VAV2,CFL2,MAPK1,GNA13,PIP4K2B,GNA12,WASF1,SSH2,ENAH,ITGA2B,FGF17,FGF10,FGF7,RAF1,PAK2,ACTR2,FGF23,SSH1,PDGFC,NCKAP1,EGF,RAC3,ITGB8,ACTR3B,PIK3CD,C8A,PPP1CA,GIT1,PIP5K1C,PAK5,MAPK3,PIK3CA,CXCL12,APC,PPP1R12A,TIAM1,ACTR3C,CRKL,FGD1,ARPC1B,CYFIP1,LPAR2,PIK3CB,ARPC5,PFN2,ARPC2,ITGB5,ACTG1,FGF18,RRAS2,FGF9,FGF8,ARHGEF4,ITGAL,CRK,ROCK2,KRAS,ROCK…
88	Nucleocytoplasmic transport(hsa03013)	0.360547019103319	1.5369134429678095	0.006369426751592357	0.0381274186203277	108	102	PHAX,NUP50,TNPO3,NUP205,NUP58,UPF3B,NCBP1,NMD3,IPO7,NUP85,SEC13,TPR,KPNA4,IPO8,SEH1L,AHCTF1,NUP93,SUMO1,XPO5,MAGOH,CSE1L,SUMO3,XPO7,NCBP2L,RANBP17,UPF2,DDX19B,PYM1,KPNA6,XPO4,UPF1,TNPO1,RNPS1,NUP35
89	Basal cell carcinoma(hsa05217)	0.38974242323473374	1.52676839606437	0.029661016949152543	0.040815535695714174	63	63	FZD1,SUFU,PTCH1,POLK,GSK3B,WNT7A,DVL1,KIF7,WNT3,WNT7B,FZD9,APC,WNT16,CTNNB1,WNT2B,FZD10,WNT10B,AXIN2,TCF7,DDB2,GADD45A,WNT5B,AXIN1,FZD3
90	Prion disease(hsa05020)	0.3126039082952821	1.5222246471069254	0.0	0.041971875875787865	271	254	TUBA1B,PSMA6,CSNK2A2,GRIN2A,PSMB2,MAPK10,PSMC6,PSMD6,MAPK1,GSK3B,NDUFB9,EIF2AK3,CREB1,KIF5A,CACNA1D,STIP1,PSMD13,COX7A2L,PSMD8,PSMD11,NDUFA10,PPP3CC,NDUFC1,KLC3,PSMD1,PPP3CA,VDAC2,NOTCH1,NDUFB8,RYR2,TUBB,PPP3CB,NDUFV3,PRKACA,PSMD12,NDUFB1,PIK3CD,NDUFV2,CREB3L4,C8A,KIF5C,PSMC1,HSPA1L,MAPK3,NDUFC2-KCTD14,PIK3CA,MAPK12,NDUFA4L2,PIK3CB,CREB3L1,NDUFV1,RYR1,SDHA,UQCRFS1,HSPA1A,PSMA5,GRIN2C,CREB3
91	PI3K-Akt signaling pathway(hsa04151)	0.3001798759687496	1.5210592037762896	0.0	0.04198254759607156	358	346	JAK2,RPTOR,SOS2,PRKAA2,INS,PPP2R2C,BCL2,MDM2,FGFR1,SOS1,MAPK1,PPP2R2D,PPP2R5D,GSK3B,SGK1,EFNA5,CREB1,ITGA2B,FGF17,PPP2R2A,FGF10,PKN1,FGF7,GNG4,PHLPP1,ERBB2,RAF1,NTRK2,YWHAG,FLT3,GNG7,IL4,GNB5,RPS6,PDPK1,FGF23,EIF4E1B,HSP90AB1,RBL2,IL7,PRKCA,BRCA1,GNG2,RPS6KB1,IL4R,RPS6KB2,EIF4E2,PPP2R5E,PDGFC,OSM,EGF,ITGB8,CHUK,NTF3,PIK3CD,CREB3L4,MTCP1,MAGI1,IFNAR2,COL4A6,NTRK1,MAPK3,PIK3CA,INSR,GNB1,NGFR,TNN,IK…
92	Human papillomavirus infection(hsa05165)	0.30252033491241476	1.515648334430394	0.0	0.04356333919422464	331	321	HES6,FZD1,SOS2,UBE3A,ATP6V1E2,CSNK1A1L,HDAC2,PPP2R2C,MDM2,ATM,SOS1,CHD4,MAPK1,PPP2R2D,PPP2R5D,GSK3B,DLG3,CREB1,ITGA2B,PPP2R2A,ATP6V0A1,PRKCI,RAF1,TBPL1,WNT7A,CSNK1A1,EP300,DVL1,WNT3,RBL2,NOTCH1,PARD6G,TADA3,RPS6KB1,RPS6KB2,PPP2R5E,PSEN1,CREBBP,ATP6V1A,EGF,ITGB8,PRKACA,CHUK,PIK3CD,CREB3L4,WNT7B,NOTCH3,MAGI1,ATP6V1E1,IFNAR2,ATR,PSMC1,COL4A6,MAPK3,FZD9,PIK3CA,APC,HEY1,TNN,TRAF3,UBR4,WNT16,IKBKB,MFNG…
93	mRNA surveillance pathway(hsa03015)	0.356597868592863	1.5135576415529497	0.006060606060606061	0.04370307866947004	97	94	RNMT,PPP2R2C,CSTF2,PPP2R2D,FIP1L1,PPP2R5D,UPF3B,PPP2R2A,NCBP1,ETF1,CPSF6,SMG1,PPP2R5E,WDR82,PPP1CA,MAGOH,CPSF3,NCBP2L,CPSF7,UPF2,PPP2R1A,DDX19B,PYM1,CSTF1,UPF1,RNPS1,PABPC1L2A,PPP2R3A,CSTF2T,PABPN1L
94	Lysine degradation(hsa00310)	0.3944651617564517	1.5120014747876243	0.018036072144288578	0.043695190200758655	63	62	NSD2,NSD3,PRDM6,SETMAR,KMT5B,SETDB2,ASH1L,SETD7,PRDM2,SETD2,COLGALT1,CAMKMT,DLST,KMT2A,SMYD2,KMT2D,DHTKD1,PRDM7,PLOD2,SMYD1,ACAT2,SMYD3,EHHADH,KMT5C,KMT2B,NSD1,HYKK,BBOX1,ALDH7A1,SETD1A,ACAT1
95	Gap junction(hsa04540)	0.36499517487976485	1.511949712561249	0.017204301075268817	0.043240031969500756	88	86	TUBA1B,SOS2,SOS1,MAPK1,ADRB1,GUCY1A2,DRD1,MAP3K2,RAF1,PRKCA,TUBB,ADCY3,PDGFC,PRKCB,GRM5,EGF,GUCY1A1,PRKACA,HTR2A
96	Platinum drug resistance(hsa01524)	0.3768486638260569	1.5115662291432488	0.012345679012345678	0.04295367414188817	71	69	GSTM3,ATP7A,BCL2,MDM2,ATM,MAPK1,GSTM5,ERBB2,PDPK1,MSH3,BRCA1,PIK3CD,GSTM1,MAPK3,PIK3CA,MSH6,XIAP,BID,MSH2,XPA,GSTM2,PIK3CB,FAS,BCL2L1,TOP2B,BAD,ERCC1,BIRC5
97	Proteoglycans in cancer(hsa05205)	0.31364478291698644	1.508547061860675	0.0	0.04360236228199015	205	200	ARHGEF12,FZD1,SOS2,RDX,MDM2,FGFR1,SOS1,VAV2,PTCH1,MAPK1,HIF1A,ERBB2,RAF1,PLCG1,ANK2,CAMK2G,RPS6,WNT7A,CAMK2A,PDPK1,ANK3,WNT3,PRKCA,RPS6KB1,ANK1,RPS6KB2,PRKCB,PTPN11,PRKACA,PIK3CD,WNT7B,PPP1CA,SMAD2,CTSL,MAPK3,FZD9,PIK3CA,PPP1R12A,TIAM1,WNT16,MAPK12,CTNNB1,ELK1,WNT2B,PIK3CB,MTOR,DDX5,FAS,ITGB5,ACTG1,RRAS2,FZD10,WNT10B
98	Cholinergic synapse(hsa04725)	0.3439992010179704	1.5081577480935247	0.0021321961620469083	0.04335283959856026	113	111	JAK2,BCL2,MAPK1,CHRNA3,CREB1,CACNA1D,GNG4,GNAO1,GNG7,GNB5,CAMK2G,CAMK2A,PRKCA,GNG2,ADCY3,PRKCB,PRKACA,PIK3CD,CREB3L4,MAPK3,PIK3CA,GNB1,ACHE,CHRNB2,ADCY9,CAMK4,KCNJ4,PIK3CB,GNG8,CHRNA4,CREB3L1,PLCB1
99	Terpenoid backbone biosynthesis(hsa00900)	0.47734345391597377	1.5005160008081035	0.041015625	0.045548076060058215	23	23	IDI1,FNTB,GGPS1,PMVK,IDI2,ZMPSTE24,PDSS2,PCYOX1,RCE1,HMGCR,ICMT,NUS1,ACAT2,DHDDS,MVD,PDSS1,ACAT1
100	Endocrine resistance(hsa01522)	0.3479646576568308	1.4995443777540367	0.004329004329004329	0.04555641162454516	95	94	SOS2,NCOR1,MAPK10,BCL2,MDM2,SOS1,MAPK1,ERBB2,RAF1,NOTCH1,RPS6KB1,RPS6KB2,ADCY3,PRKACA,PIK3CD,NOTCH3,MAPK3,PIK3CA,DLL4,MAPK12,ADCY9,CDKN1B,JAG1,E2F2,PIK3CB,MTOR,SHC2,ESR2,SP1,KRAS,BAD,SHC3,NCOA3,PTK2,GNAS,DLL3,PIK3R1,MAPK9
101	Base excision repair(hsa03410)	0.40388518986618294	1.4994983971203897	0.028056112224448898	0.045109780138030006	44	43	POLD3,RFC1,PARG,MBD4,SMUG1,PARP2,XRCC1,POLE,NEIL1,TDG,NEIL3,LIG1,HMGB1,TDP1,RFC2,LIG3,POLG2,NTHL1,NEIL2
102	Thiamine metabolism(hsa00730)	0.5325573206161704	1.4915937354102358	0.028629856850715747	0.04775781323037896	15	15	TPK1,THTPA,NFS1,AK5,NTPCR
103	Huntington disease(hsa05016)	0.29980437126033754	1.486407045811059	0.0	0.04918195689246195	306	290	TUBA1B,PSMA6,HAP1,ATG2B,PSMB2,HDAC2,MAPK10,PSMC6,PSMD6,HTT,NDUFB9,CREB1,RB1CC1,KIF5A,GRIA4,AP2A1,PSMD13,COX7A2L,DCTN4,PSMD8,PSMD11,NDUFA10,TBPL1,EP300,NDUFC1,KLC3,PSMD1,VDAC2,NDUFB8,SLC1A2,TUBB,CREBBP,NDUFV3,GRIA1,GRM5,TAF4,CLTCL1,TRAF2,DCTN5,PSMD12,NDUFB1,NDUFV2,CREB3L4,ATG14,KIF5C,PSMC1,DNAH10,NDUFC2-KCTD14,DNAH8,WIPI2,AP2B1,BECN1,IFT57,NDUFA4L2,GRIA3,MTOR,CREB3L1,PLCB1,NDUFV1,NRF1,SDHA,SLC1A3,…
104	Non-small cell lung cancer(hsa05223)	0.36983540923294106	1.4839596720744883	0.012396694214876033	0.049760808786850255	72	71	SOS2,SOS1,MAPK1,POLK,KIF5A,ERBB2,RAF1,PLCG1,PDPK1,PRKCA,RXRB,PRKCB,EGF,EML4,PIK3CD,KIF5C,MAPK3,PIK3CA,E2F2,PIK3CB,RET,CDK6,DDB2,KIF5B,KRAS,BAD,GADD45A
105	GnRH signaling pathway(hsa04912)	0.3520032718944396	1.4771118354056003	0.008908685968819599	0.05233864671854977	93	92	SOS2,MAPK10,SOS1,MAPK1,MAP2K6,CACNA1D,MAP2K4,MAP3K2,RAF1,CAMK2G,CAMK2A,PRKCA,ADCY3,PRKCB,PRKACA,CALM3,CALM1,MAP3K3,MAPK3,MAPK12,ADCY9,ELK1,MAP3K4,PLCB1
106	Glucagon signaling pathway(hsa04922)	0.33986551986072133	1.472585437279163	0.012684989429175475	0.05363187724632018	107	104	PRKAA2,PRMT1,PDHA1,PRKAB2,PGAM1,CREB1,PFKL,LDHB,CAMK2G,PPP3CC,EP300,CAMK2A,PPP3CA,PPP3CB,PFKP,CREBBP,PRKACA,CREB3L4,CALM3,CALM1,PRKAG2,PYGM,CREB3L1,PLCB1,CREB3,GYS2,PHKG1,PHKA1,PDHA2,PHKG2,GNAS,CAMK2D,CALM2,SIK1
107	Melanoma(hsa05218)	0.3660740356116191	1.4688435477960218	0.022044088176352707	0.054710253842204966	72	70	MDM2,FGFR1,MAPK1,POLK,FGF17,FGF10,FGF7,RAF1,FGF23,PDGFC,EGF,PIK3CD,MAPK3,PIK3CA,E2F2,PIK3CB,FGF18,FGF9,CDK6,FGF8,DDB2,PTEN,KRAS,BAD,GADD45A,FGF19,PDGFD
108	Autophagy - other(hsa04136)	0.43968347099177757	1.4687774062019634	0.05389221556886228	0.054271376172668244	32	32	ATG2B,RPTOR,IGBP1,ATG9A,WIPI2,BECN1,MTOR,ATG4D,PIK3R4,ATG2A,ATG4A,ATG5,ATG3,ATG10,PPP2CA,ATG9B,ATG12,ATG101,WIPI1
109	Yersinia infection(hsa05135)	0.3267663793923883	1.4681704239493645	0.009153318077803204	0.05410600990090931	136	134	ARHGEF12,MAPK10,RPS6KA3,VAV2,MAPK1,MAP2K6,GSK3B,RPS6KA6,MAP3K7,MAP2K4,PKN1,WIPF1,ELMO2,PLCG1,ACTR2,NFATC3,RAC3,ACTR3B,TRAF2,CHUK,PIK3CD,IL10,PIP5K1C,MAPK3,PIK3CA,ACTR3C,WIPF3,CRKL,FYB1,IKBKB,RPS6KA2,MAPK12,ARPC1B,PIK3CB,ARPC5,ARPC2,ACTG1,TAB2,LAT,CRK,WIPF2,ROCK2,ROCK1,ACTR3,CDC42,ARPC3,PTK2,RHOG,PIP5K1A,LCP2,PIK3R1,MAPK9,IRAK4,NLRP3,AKT3
110	Amyotrophic lateral sclerosis(hsa05014)	0.2928728499529502	1.4653812565860467	0.0	0.054702084474750556	363	344	TUBA1B,PSMA6,HAP1,ATG2B,GRIN2A,PSMB2,NUP50,PSMC6,PSMD6,SETX,BCL2,DERL1,MAP2K6,NDUFB9,NUP205,EIF2AK3,NUP58,VAPB,RB1CC1,KIF5A,NCBP1,NEFH,WDR41,PSMD13,COX7A2L,DCTN4,NUP85,PSMD8,SEC13,TPR,PSMD11,NDUFA10,PPP3CC,RAB39B,NDUFC1,KLC3,UBQLN1,PSMD1,PPP3CA,SEH1L,NDUFB8,SLC1A2,NUP93,TUBB,PPP3CB,ALS2,NDUFV3,GRIA1,TRAF2,DCTN5,PSMD12,NDUFB1,NDUFV2,ATG14,KIF5C,PSMC1,DNAH10,NDUFC2-KCTD14,DNAH8,WIPI2,BECN1,BID,MAPK…
111	Aldosterone synthesis and secretion(hsa04925)	0.34363366691520086	1.4608220082575993	0.018255578093306288	0.056392037909136036	98	98	ATP2B3,ATP2B4,PRKCE,CREB1,CACNA1D,KCNK3,CAMK2G,CAMK2A,DAGLB,ATP1B3,PRKCA,ADCY3,LIPE,PRKCB,PRKACA,CREB3L4,CALM3,CALM1,STAR,ADCY9,CAMK4,ATP1A4,NPPA,SCARB1,CREB3L1,PLCB1,ATP1A3,CREB3,CACNA1I,PDE2A,GNA11,ATP2B2
112	Hippo signaling pathway(hsa04390)	0.3185615722579757	1.4595770404673416	0.010416666666666666	0.05645557242082505	157	154	FZD1,PPP2R2C,PPP2R2D,GSK3B,DLG3,BMP6,PPP2R2A,BMPR2,FBXW11,PRKCI,YWHAG,BTRC,DLG5,CTNNA2,WNT7A,DVL1,WNT3,STK3,PARD6G,NKD2,WNT7B,CTNNA1,PPP1CA,SMAD2,FZD9,WWC1,APC,WNT16,YWHAH,CTNNB1,WNT2B,FRMD6,PPP2R1A,TP53BP2,CCND3,ACTG1,FZD10,CRB1,WNT10B,AXIN2,TCF7,TPTEP2-CSNK1E,NKD1,TGFBR1,FRMD1,NF2,BIRC5,WNT5B,PARD6B,AXIN1,FZD3,DLG4,LATS1,WNT11,SNAI2,YWHAZ,CCND2,YWHAQ,LATS2,TCF7L2,CSNK1D,SCRIB,TEAD1,SMAD4,YAP1
113	Cholesterol metabolism(hsa04979)	0.38639676515226146	1.4505698508805094	0.032719836400818	0.05969807132491896	51	51	APOC1,SOAT1,VAPB,VAPA,VDAC2,LRP1,LRPAP1,STAR,MYLIP,APOA4,OSBPL5,SORT1,LPL,SCARB1,LIPA,LDLRAP1,APOE,ANGPTL4
114	Cellular senescence(hsa04218)	0.3147824655265876	1.4404812498945232	0.014583333333333334	0.06370590140556909	156	155	NBN,MDM2,ATM,MAPK1,MAP2K6,CACNA1D,FBXW11,PPID,RAF1,LIN9,BTRC,HIPK3,PPP3CC,PPP3CA,VDAC2,NFATC3,RBL2,PPP3CB,PIK3CD,CALM3,CALM1,PPP1CA,ATR,SMAD2,MAPKAPK2,MAPK3,LIN54,PIK3CA,RAD9B,MAPK12,TSC1,E2F2,PIK3CB,CHEK1,RAD1,RHEB,MTOR,CCND3,RRAS2,E2F5,CDK6,IGFBP3,TGFBR1,PTEN,CAPN1,KRAS,HIPK4
115	Fluid shear stress and atherosclerosis(hsa05418)	0.3211548714288835	1.436417623673897	0.008385744234800839	0.06525996147212389	137	131	GSTM3,PRKAA2,MEF2A,MAPK10,BCL2,MEF2C,GSTM5,KLF2,MAP2K6,ITGA2B,MAP3K7,MAP2K4,BMPR2,ACVR2B,HSP90AB1,RAC3,CHUK,PIK3CD,SUMO1,CALM3,KEAP1,CALM1,NPPC,GSTM1,SUMO3,CTSL,PIK3CA,IKBKB,MAPK12,CTNNB1,GSTM2,PIK3CB,VCAM1
116	cAMP signaling pathway(hsa04024)	0.29951146384217486	1.4345343280430172	0.008213552361396304	0.06573013519968939	225	220	DRD5,GRIN2A,ATP2B3,MAPK10,ATP2B4,VAV2,ACOX1,PTCH1,MAPK1,ADRB1,DRD1,CREB1,CACNA1D,GRIA4,RAF1,ATP2A2,ADCYAP1R1,CAMK2G,EP300,CAMK2A,RAPGEF4,ATP1B3,RYR2,SSTR2,HTR1D,EDN2,ADCY3,LIPE,CREBBP,GRIA1,RAC3,PRKACA,PIK3CD,CREB3L4,CALM3,GABBR2,AFDN,PDE4A,CALM1,PPP1CA,HCN4,ABCC4,MAPK3,PPP1R1B,PIK3CA,PPP1R12A,TIAM1,SSTR5,ADCY9,CAMK4,GRIA3,ATP1A4,PIK3CB,NPPA,CREB3L1,ATP1A3,GRIN2C,RRAS2,CREB3
117	Inositol phosphate metabolism(hsa00562)	0.3600598337867052	1.4258929550248538	0.04056795131845842	0.06975967891992753	73	73	PIP4K2A,PIKFYVE,PIP4K2B,MTMR7,IPPK,MTMR1,MTMR6,MTMR3,PLCG1,OCRL,PLCD3,PI4K2B,IPMK,INPP5A,PIK3CD,PIP5KL1,PIP5K1C,PLCZ1,PI4KA,PI4KB,PIK3CA,INPP5F,PLCH1,PIK3CB,PLCB1,INPP5J,INPP5K,PTEN,INPP1,MINPP1
118	Selenocompound metabolism(hsa00450)	0.5035164613460569	1.412112330585177	0.10040160642570281	0.0764936354970499	17	16	KYAT1,PSTK,SEPSECS,KYAT3,SCLY,MTR,MARS2,INMT
119	Cysteine and methionine metabolism(hsa00270)	0.3726430271083255	1.4108172929686158	0.035940803382663845	0.07645753997256094	52	50	KYAT1,APIP,ENOPH1,MDH1,SMS,LDHB,AMD1,DNMT1,KYAT3,MTR,BCAT1,GSS,DNMT3A,GOT1,MPST,MAT1A,CBS,GNMT,GOT2,AHCY,LDHA,BCAT2,PSAT1,MAT2B,AHCYL2,CTH
120	Biosynthesis of unsaturated fatty acids(hsa01040)	0.4332354104477608	1.4095344700616776	0.08024691358024691	0.07654983712360962	27	27	ELOVL5,ACOX1,ELOVL4,HSD17B4,FADS1,SCD,SCD5,HACD2,ACAA1,FADS2,ACOX3
121	Apoptosis(hsa04210)	0.31581192226875543	1.4077437939020014	0.010893246187363835	0.07703495001840271	135	132	TUBA1B,MAPK10,BCL2,ATM,MAPK1,LMNB2,CTSC,HTRA2,EIF2AK3,HRK,RAF1,PARP2,PDPK1,TP53AIP1,TRAF2,CHUK,PIK3CD,DAB2IP,NTRK1,CTSL,MAPK3,PIK3CA,IKBKB,XIAP,BID,SPTAN1,PIK3CB,CTSW,FAS,ACTG1,DIABLO,BCL2L1,ENDOG,CAPN1,KRAS,BAD,GADD45A,BIRC5,DFFA,EIF2S1
122	Pyrimidine metabolism(hsa00240)	0.36932232643442453	1.407724950786556	0.03838383838383838	0.07642261828626673	58	57	NT5C1B-RDH14,NT5C3B,ENTPD6,ENTPD5,DCTPP1,DUT,DCTD,NME6,NT5C3A,RRM1,DCK,CTPS1,UCK2,AK9,ENTPD4,DHODH,NME7,ENTPD3,RRM2B,UPB1
123	Viral life cycle - HIV-1(hsa03250)	0.35814796790234843	1.4073292133328827	0.033126293995859216	0.0760418592550588	62	61	TNPO3,VPS4A,AFF4,EP300,CDK9,CPSF6,CREBBP,CCNT1,ELL,CCNT2,VPS4B,BICD2,TRIM5,CPSF7,PPIA,SERINC3,FEZ1,APOBEC3A,MLLT3,HGS,NELFB,TSG101
124	Steroid biosynthesis(hsa00100)	0.471291724694766	1.4060395578412053	0.07883817427385892	0.07609329281583772	20	20	SOAT1,EBP,LBR,NSDHL,SQLE,CYP27B1,HSD17B7,TM7SF2,DHCR7,CYP24A1,LIPA
125	Rap1 signaling pathway(hsa04015)	0.2930673941961015	1.4052674064781998	0.00625	0.07596664083951078	210	208	GRIN2A,INS,FGFR1,VAV2,MAPK1,MAP2K6,EFNA5,ENAH,ITGA2B,FGF17,FGF10,FGF7,PRKCI,RAF1,GNAO1,RAPGEF6,PLCG1,DOCK4,RALA,FGF23,RAPGEF4,PRKCA,PARD6G,SIPA1L2,ADCY3,PDGFC,PRKCB,EGF,RAC3,PIK3CD,CALM3,MAGI1,AFDN,CALM1,MAPK3,PIK3CA,INSR,TIAM1,NGFR,CRKL,FYB1,MAGI3,MAPK12,CTNNB1,ADCY9,VEGFC,LPAR2,PIK3CB,LPAR3,PLCB1,PFN2,ACTG1,FGF18,LAT,FGF9,FGF8,ITGAL,CRK,ADORA2A,KRAS,RALB,CDC42,RAP1A,KITLG,F2R,PARD6B,FGF19,GNAS,…
126	Endocrine and other factor-regulated calcium reabsorption(hsa04961)	0.3713147006311755	1.3954042738234664	0.0486815415821501	0.08087466583313621	53	53	ATP2B3,ATP2B4,DNM2,AP2A1,SLC8A1,ATP1B3,PRKCA,DNM1,PRKCB,PRKACA,CLTCL1,AP2B1,ADCY9,PTH1R,ATP1A4,PLCB1,ATP1A3,AP2S1,SLC8A2,SLC8A3,ATP2B2
127	Viral carcinogenesis(hsa05203)	0.30232358602167053	1.3947946220420586	0.008385744234800839	0.08060525413188702	203	162	GTF2A1,UBE3A,NFKB2,GTF2H3,HDAC2,REL,MDM2,CHD4,MAPK1,GTF2E1,CREB1,USP7,YWHAG,HDAC7,TBPL1,EP300,RBL2,CREBBP,PRKACA,TRAF2,PIK3CD,CREB3L4,PSMC1,MAPKAPK2,MAPK3,PIK3CA,TRAF3,UBR4,YWHAH,SND1,CDKN1B,PIK3CB,CHEK1,CREB3L1,CCND3,HDAC5,CREB3,JAK1,HPN,CDK6,CCR8,KRAS,BAD,RBPJ
128	Acute myeloid leukemia(hsa05221)	0.35209169599779305	1.3926213469647273	0.04242424242424243	0.08147213169796276	67	65	SOS2,SOS1,MAPK1,PER2,RAF1,FLT3,RPS6KB1,RPS6KB2,CHUK,PIK3CD,ZBTB16,MAPK3,PIK3CA,IKBKB,PIK3CB,MTOR,TCF7,KRAS,RUNX1T1,BAD,DUSP6,PIK3R1,CCNA1,PIM1,EIF4EBP1,AKT3,TCF7L2,PML,HRAS,MAP2K2,CSF1R
129	Arrhythmogenic right ventricular cardiomyopathy(hsa05412)	0.3421775450417686	1.3912412073382954	0.023706896551724137	0.08170449647543158	77	77	CACNG6,CACNA2D4,ITGA2B,CACNA2D1,CDH2,CACNA1D,ATP2A2,CACNG2,CTNNA2,SLC8A1,RYR2,ITGB8,CTNNA1,CACNG1,DMD,CTNNB1,CACNG7,ITGB5,SGCB,ACTG1,TCF7,SLC8A2,SLC8A3,CACNG8
130	Citrate cycle (TCA cycle)(hsa00020)	0.4128811959757446	1.383352089680205	0.05576923076923077	0.08574996077547017	31	31	PDHA1,IDH1,PDHX,MDH1,ACO1,SUCLG2,IDH3A,DLAT,DLST,SDHA,ACLY,PDHA2
131	Prolactin signaling pathway(hsa04917)	0.34416802218219733	1.373359469748575	0.04771784232365145	0.09168656989559401	70	68	JAK2,SOS2,INS,MAPK10,SOCS6,SOS1,MAPK1,GSK3B,RAF1,PIK3CD,MAPK3,PIK3CA,SOCS4,SOCS7,MAPK12,PIK3CB,SHC2,ESR2,CSN2,KRAS,SHC3,GALT,PIK3R1,TNFSF11,MAPK9,CCND2,AKT3,SHC4
132	Lipoic acid metabolism(hsa00785)	0.459853621413369	1.3681554321852958	0.11597374179431072	0.09426555194386706	19	19	DBT,PDHA1,LIPT1,GLDC,DLAT,DLST,DHTKD1,LIPT2,PDHA2,LIAS
133	Insulin secretion(hsa04911)	0.33257957745857214	1.3595691362894646	0.04719101123595506	0.09990896385480376	86	86	INS,RIMS2,CREB1,PCLO,CACNA1D,ADCYAP1R1,CAMK2G,CAMK2A,RAPGEF4,ATP1B3,RYR2,PRKCA,KCNN2,ADCY3,PRKCB,PRKACA,CREB3L4,KCNMA1,ADCY9,ATP1A4,CREB3L1,PLCB1,ATP1A3,CREB3
134	TNF signaling pathway(hsa04668)	0.31173321922557246	1.3575250027686305	0.03253796095444685	0.10081068233419146	114	112	BAG4,MAPK10,MAPK1,MAP2K6,CREB1,MAP3K7,MAP2K4,RPS6KA4,TRAF2,CHUK,PIK3CD,CREB3L4,DAB2IP,TNFAIP3,MAPK3,PIK3CA,DNM1L,TRAF3,MAP3K8,IKBKB,XIAP,MAPK12,VEGFC,JAG1,PIK3CB,CREB3L1,VCAM1,CYLD,FAS,TAB2,CREB3,RPS6KA5
135	TGF-beta signaling pathway(hsa04350)	0.3096593315566697	1.3546918528625767	0.032989690721649485	0.1023939790941187	108	107	ACVR1B,NCOR1,HDAC2,MAPK1,BMP6,GREM2,BMPR2,ACVR2B,INHBB,EP300,TFRC,SMAD5,SMURF2,RPS6KB1,RPS6KB2,CREBBP,NODAL,SKP1,CUL1,SMAD2,MAPK3,THSD4,TF,PPP2R1A,TFDP1,RGMB,E2F5,TGFBR1,SP1,ROCK1,SMAD9,HDAC1,IGSF1,SMURF1,ACVR2A,ZFYVE16,LEFTY1
136	Epstein-Barr virus infection(hsa05169)	0.2876408336894995	1.3518501078798972	0.013574660633484163	0.10357792547090638	199	191	NFKB2,HDAC2,RUNX3,MAPK10,PSMC6,PSMD6,BCL2,MDM2,MAP2K6,POLK,TAP1,CD247,USP7,MAP3K7,MAP2K4,PSMD13,PSMD8,PSMD11,NFKBIE,PSMD1,TRAF2,PSMD12,CHUK,PIK3CD,IFNAR2,PSMC1,TNFAIP3,PIK3CA,HLA-DQA1,NCOR2,TRAF3,IKBKB,BID,MAPK12,CDKN1B,E2F2,PIK3CB,FAS,CCND3,TAB2,PDIA3,JAK1,HLA-DOA,CDK6,DDB2,ITGAL,HLA-DPB1,ENTPD3,RBPJ,GADD45A,IFNA21
137	Cushing syndrome(hsa04934)	0.2919012086670395	1.348421787423601	0.014314928425357873	0.10556643566639702	155	155	FZD1,MAPK1,PDE11A,GSK3B,RBBP5,CREB1,CACNA1D,KCNK3,CAMK2G,WNT7A,DVL1,CAMK2A,WNT3,ARMC5,ADCY3,PRKACA,CREB3L4,WNT7B,STAR,MAPK3,FZD9,APC,WNT16,KMT2A,CTNNB1,ADCY9,CDKN1B,WNT2B,KMT2D,E2F2,SCARB1,CREB3L1,PLCB1,PDE8A,CREB3,CACNA1I,FZD10,WNT10B,AXIN2,TCF7,CDK6,GNA11,MEN1,SP1,WNT5B,RAP1A,CRH,GNAS,AXIN1,CAMK2D,FZD3
138	SNARE interactions in vesicular transport(hsa04130)	0.389922461602145	1.3456263739331353	0.08742004264392324	0.10682177034077628	33	33	VAMP7,VTI1A,STX16,STX7,STX6,STX5,VAMP4,STX2,BET1L,STX18,SEC22B,VTI1B,STX17,GOSR2,STX1A,STX1B,YKT6
139	Transcriptional misregulation in cancer(hsa05202)	0.29003701710687796	1.3454411939158444	0.030864197530864196	0.1061692100004213	192	171	SS18L1,SUPT3H,NCOR1,HDAC2,ETV1,REL,MDM2,ATM,NSD2,MEF2C,LMO2,POLK,PER2,SSX1,DEFA4,WT1,FLT3,CDK14,CDK9,FUT8,RXRB,JMJD1C,CCNT1,ZBTB16,PBX3,NTRK1,ASPSCR1,CCNT2,NGFR,WNT16,SIX4,TMPRSS2,KMT2A,MEIS1,CDKN1B,GRIA3,SS18,DDX5,MLLT3,BMI1,BCL2L1,DDB2,IGFBP3,SIX1,MEN1,ZEB1,HOXA9,MMP3,SP1,RUNX1T1,MAX,GADD45A,PLAU,DUSP6,HDAC1,PAX7,PRCC,PTK2,EYA1,BAIAP3,ZBTB17,KDM6A,BMP2K,ITGB7,SIN3A,ATF1,CCNA1,CCND2
140	Mismatch repair(hsa03430)	0.43362417665100633	1.3435672175347098	0.11836734693877551	0.10700034401132481	23	23	POLD3,RFC1,RPA2,SSBP1,MSH3,MSH6,MSH2,LIG1,RFC2,PMS2
141	GnRH secretion(hsa04929)	0.34306444950403797	1.3364674959423397	0.06263498920086392	0.11236923148048322	64	62	TRPC1,MAPK1,CACNA1D,RAF1,PRKCA,KCNN2,PRKCB,ARRB1,PIK3CD,GABBR2,MAPK3,PIK3CA,PIK3CB,KISS1R,PLCB1,CACNA1I,ESR2,GNA11,KCNJ11,KRAS,KCNN1,PIK3R1,AKT3,HRAS,MAP2K2,HCN3,PLCB2,TRPC4,CACNA1F,ITPR1,GNAQ,KCNJ9,PIK3R3,KCNN3,CACNA1C
142	Nicotinate and nicotinamide metabolism(hsa00760)	0.38880835995113217	1.3345218321349	0.07723577235772358	0.11319344450090305	37	36	NT5C1B-RDH14,NADK2,SIRT3,NMNAT2,SIRT2,NNT,NUDT12
143	Salmonella infection(hsa05132)	0.2761210540733404	1.334466741351182	0.01059322033898305	0.11241931049024176	249	245	TUBA1B,MAPK10,BCL2,MAPK1,DNM2,MAP2K6,KIF5A,MAP3K7,MAP2K4,PKN1,DCTN4,ELMO2,ACBD3,RAF1,RALA,KPNA4,KLC3,ACTR2,HSP90AB1,TUBB,CYTH3,NCKAP1,SKP1,RAB9B,ACTR3B,TRAF2,DCTN5,CHUK,PIK3CD,KIF5C,CSE1L,VPS18,MAPK3,PIK3CA,AHNAK2,ACTR3C,IKBKB,MAPK12,CTNNB1,VPS16,DYNC1I2,ARPC1B,CYFIP1,PIK3CB,ARPC5,PFN2,ARL8A,ARPC2,RIPK2,ACTG1,TAB2,DYNC1LI2,TCF7,PLEKHM2,DYNLT3,TIRAP,KIF5B,ABI1,ROCK2,AHNAK,ACTR3,CYTH4,PAK3,CDC42,PI…
144	Hepatitis B(hsa05161)	0.29076632728519886	1.331890056597284	0.03275109170305677	0.11377687699597523	161	154	JAK2,SOS2,MAPK10,BCL2,SOS1,MAPK1,MAP2K6,CREB1,MAP3K7,MAP2K4,RAF1,EP300,NFATC3,PRKCA,CREBBP,PRKCB,CHUK,PIK3CD,CREB3L4,MAPK3,PIK3CA,TRAF3,IKBKB,BID,MAPK12,ELK1,E2F2,PIK3CB,CREB3L1,FAS,TAB2,CREB3,JAK1,DDB2,TIRAP,TGFBR1,KRAS,BAD,BIRC5,IFNA21
145	Peroxisome(hsa04146)	0.31574509781139887	1.3283337785460603	0.057649667405764965	0.11595138392329427	83	83	SLC25A17,IDH1,ACOX1,PEX13,ABCD3,ACSL4,PEX6,HSD17B4,ACSL3,PMVK,PEX26,PEX5L,PEX16,DECR2,PEX3,NUDT12,PEX11A,PEX5,ACAA1,NUDT7,FAR1,GNPAT,PEX19
146	Homologous recombination(hsa03440)	0.3655032789744997	1.307960144958685	0.09611451942740286	0.13257783014732993	41	41	NBN,POLD3,TOPBP1,ATM,BABAM1,RAD51C,RPA2,SSBP1,BRCA1
147	B cell receptor signaling pathway(hsa04662)	0.3169399322805228	1.3067849214516214	0.06597938144329897	0.13269202579507614	81	80	SOS2,MALT1,SOS1,VAV2,MAPK1,GSK3B,LILRA6,RAF1,NFKBIE,PPP3CC,PPP3CA,NFATC3,BCL10,PPP3CB,PRKCB,RAC3,CHUK,PIK3CD,MAPK3,PIK3CA,BANK1,IKBKB
148	Apelin signaling pathway(hsa04371)	0.28929403476098897	1.3063694455224422	0.04042553191489362	0.13225119160625914	139	138	PRKAA2,MEF2A,PRKAB2,MEF2C,MAPK1,GNA13,KLF2,PRKCE,GNG4,RAF1,GNG7,GNB5,RPS6,SLC8A1,RYR2,GNG2,RPS6KB1,RPS6KB2,ADCY3,LIPE,PRKACA,CALM3,NOTCH3,CALM1,SMAD2,PRKAG2,MAPK3,GNB1,BECN1,ADCY9,CAMK4,JAG1,MTOR,GNG8,PLCB1,NRF1,RYR1,APLN,HDAC5,RRAS2,PIK3R4,TGFBR1,SLC8A2,SLC8A3,KRAS,MEF2D
149	Adipocytokine signaling pathway(hsa04920)	0.32356021642926697	1.303364956521808	0.0757238307349666	0.13391237450475058	69	68	JAK2,PRKAA2,MAPK10,PRKAB2,LEPR,ACSL4,ACSL3,NFKBIE,RXRB,PTPN11,TRAF2,CHUK,PRKAG2,IKBKB,ACSBG2,MTOR,ADIPOQ
150	Non-alcoholic fatty liver disease(hsa04932)	0.28254019648397694	1.29085636823388	0.053497942386831275	0.1453256493086611	155	149	PRKAA2,INS,MAPK10,PRKAB2,GSK3B,NDUFB9,EIF2AK3,LEPR,MLX,COX7A2L,NDUFA10,NDUFC1,NDUFB8,NDUFV3,TRAF2,NDUFB1,PIK3CD,NDUFV2,PRKAG2,NDUFC2-KCTD14,PIK3CA,INSR,IKBKB,BID,MAPK12,NDUFA4L2,PIK3CB,ADIPOQ,NDUFV1,FAS,SDHA,UQCRFS1,CYC1,NDUFS3,IRS1,UQCRQ,CDC42,EIF2S1,NDUFA13,NR1H3,MLXIPL,COX5A,PIK3R1,ITCH,MAPK9
151	Kaposi sarcoma-associated herpesvirus infection(hsa05167)	0.27114232254978704	1.2770474874423552	0.036016949152542374	0.15917727349107083	194	186	JAK2,MAPK10,MAPK1,MAP2K6,PREX1,HIF1A,GSK3B,CREB1,MAP2K4,GNG4,RAF1,GNG7,GNB5,PLCG1,PPP3CC,EP300,PPP3CA,NFATC3,GNG2,PPP3CB,CREBBP,TRAF2,CHUK,PIK3CD,CALM3,ATG14,CALM1,IFNAR2,MAPKAPK2,MAPK3,PIK3CA,GNB1,TRAF3,IKBKB,BECN1,BID,MAPK12,CTNNB1,UBA52,E2F2,PIK3CB,MTOR,GNG8
152	VEGF signaling pathway(hsa04370)	0.3307049033345706	1.2708847918341966	0.10303030303030303	0.16449291995565435	59	58	MAPK1,RAF1,PLCG1,PPP3CC,PPP3CA,PRKCA,PPP3CB,PRKCB,RAC3,PIK3CD,MAPKAPK2,MAPK3,PIK3CA,MAPK12,PIK3CB,SHC2,KRAS,BAD,CDC42,PTK2,PIK3R1,AKT3,KDR,SPHK2,HRAS,MAP2K2,HSPB1,PLA2G4D
153	Relaxin signaling pathway(hsa04926)	0.2839988203584461	1.2705317068640518	0.06479481641468683	0.16377064486461726	129	128	SOS2,MAPK10,SOS1,MAPK1,CREB1,MAP2K4,GNG4,RAF1,GNAO1,GNG7,GNB5,PRKCA,GNG2,ADCY3,PRKACA,ARRB1,PIK3CD,CREB3L4,COL4A6,SMAD2,MAPK3,PIK3CA,GNB1,MAPK12,ADCY9,VEGFC,PIK3CB,GNG8,CREB3L1,PLCB1,EDNRB,CREB3,SHC2
154	Synaptic vesicle cycle(hsa04721)	0.3123328939974076	1.2623564304912176	0.10931174089068826	0.17184795102495287	78	76	ATP6V1E2,DNM2,UNC13C,AP2A1,ATP6V0A1,SLC6A11,SLC1A1,SLC1A2,DNM1,SLC17A6,NSF,ATP6V1A,CLTCL1,ATP6V1E1,STXBP1,AP2B1,SLC1A6,ATP6V0C,SLC17A7,SLC1A3,STX2,AP2S1,CPLX1,UNC13A
155	Chemical carcinogenesis - reactive oxygen species(hsa05208)	0.26447186399477146	1.261298491902537	0.046747967479674794	0.1719248341935575	221	203	SOS2,GSTM3,MAPK10,SOS1,MAPK1,GSTM5,HIF1A,ABL1,NDUFB9,MAP2K4,AKR1C2,ABL2,COX7A2L,PTPN1,RAF1,NDUFA10,NDUFC1,PDPK1,VDAC2,NDUFB8,NDUFV3,EGF,PTPN11,CHUK,NDUFB1,PIK3CD,NDUFV2,KEAP1,GSTM1,MAPK3,NDUFC2-KCTD14,PIK3CA,IKBKB,MAPK12,NDUFA4L2,GSTM2,PIK3CB,NDUFV1,SDHA,UQCRFS1,ACP1,CYC1,NDUFS3,PTEN,KRAS,BAD,UQCRQ,NFE2L2,ATP5PB,CYP2F1,ATP5F1D,PTK2,ATP5F1E,NDUFA13,COX5A,PIK3R1,MAPK9,AKR1C1,MAP3K14,AKT3,SDHB,ATP5M…
156	Tuberculosis(hsa05152)	0.27216893992562113	1.2599594735273771	0.05761316872427984	0.17232904629613072	176	169	JAK2,ARHGEF12,MAPK10,BCL2,IL10RA,MALT1,MAPK1,CREB1,NFYC,KSR1,ATP6V0A1,RAF1,CAMK2G,PPP3CC,EP300,CAMK2A,PPP3CA,BCL10,PPP3CB,RFXAP,CREBBP,IRAK2,CALM3,IL10,CALM1,MAPK3,HLA-DQA1,NFYA,EEA1,CYP27B1,BID,MAPK12,ATP6V0C,HSPD1,RIPK2,JAK1,HLA-DOA,IL23A,TIRAP,CLEC7A,HLA-DPB1,BAD,IFNA21,CTSS,CARD9,CR1,CAMK2D,CLEC4M,CALM2,ATP6V0A4,MAPK9,IL12B,LAMP1,IRAK4
157	Fanconi anemia pathway(hsa03460)	0.33934456167371985	1.2568316540170905	0.13626834381551362	0.17506612658487533	54	53	REV1,POLN,POLK,RAD51C,RPA2,BRCA1,RMI1,RAD51,ATR,WDR48,CENPS,FANCE,CENPX,FANCF,PMS2,ERCC1,PALB2,FANCC,FANCB,POLH,RPA3,ERCC4,ATRIP,FANCM,FAAP24
158	Purine metabolism(hsa00230)	0.28046082255178234	1.2509864042325975	0.08015267175572519	0.18074041602445823	128	124	NT5C1B-RDH14,AK5,PDE11A,GUCY1A2,PPAT,ENTPD6,ENTPD5,PDE9A,NTPCR,PDE7B,AK3,PAICS,ADCY3,ENPP4,GUCY1A1,PDE1C,GMPS,PDE4A,NME6,RRM1,DCK,ADA2,AK4,ADCY9,AK9,PDE8A,ENTPD4,PDE6D,NUDT5,PDE2A,NME7,GUCY1B1,ADK,ENTPD3,PDE1B,RRM2B,GUK1,ITPA,GART,ADSL,HPRT1,ENTPD2,DGUOK
159	Lipid and atherosclerosis(hsa05417)	0.2643290853718164	1.2499563310513442	0.047109207708779445	0.180716845533459	214	205	JAK2,VLDLR,MAPK10,BCL2,HSPA4,VAV2,MAPK1,MAP2K6,GSK3B,EIF2AK3,MAP3K7,MIB1,MAP2K4,PLCG1,CAMK2G,PPP3CC,CAMK2A,PPP3CA,PDPK1,NFATC3,HSP90AB1,PRKCA,RXRB,PPP3CB,TRAF2,CHUK,PIK3CD,CALM3,CALM1,HSPA1L,MAPK3,PIK3CA,TRAF3,APOA4,IKBKB,BID,MAPK12,PIK3CB,PLCB1,HSPD1,VCAM1,FAS,HSPA1A,TAB2,BCL2L1,TIRAP,ROCK2,MMP3,KRAS,BAD,ATF6,NFE2L2,CDC42,IFNA21,EIF2S1,RAP1A
160	Th1 and Th2 cell differentiation(hsa04658)	0.29579661967551935	1.240109511368214	0.1038961038961039	0.19077834351168566	90	90	JAK2,RUNX3,MAPK10,MAPK1,CD247,IL4,PLCG1,NFKBIE,PPP3CC,PPP3CA,NFATC3,NOTCH1,IL13,PPP3CB,IL4R,CHUK,NOTCH3,MAPK3,HLA-DQA1,IKBKB,DLL4,MAPK12,JAG1,LAT,JAK1,HLA-DOA
161	Vascular smooth muscle contraction(hsa04270)	0.27748144220197557	1.2391137765808518	0.08314606741573034	0.19082037164465482	134	132	ARHGEF12,MAPK1,GNA13,GNA12,PRKCE,GUCY1A2,CACNA1D,RAF1,CALCA,ARHGEF11,PRKCA,NPPB,EDN2,ADCY3,PRKCB,GUCY1A1,PRKACA,ACTG2,KCNMA1,CALM3,CALM1,PPP1CA,NPPC,PRKCH,MAPK3,PPP1R12A,PLA2G3,ADCY9,NPPA,PLCB1,GNA11,ADORA2A,ROCK2,MYL6,PTGIR,GUCY1B1,ROCK1
162	Phospholipase D signaling pathway(hsa04072)	0.2720793027119606	1.2356772204529196	0.08333333333333333	0.1940241177741682	147	144	SOS2,INS,AGPAT4,DGKE,SOS1,DGKD,MAPK1,DNM2,GNA13,GNA12,RAF1,PLCG1,RALA,GRM7,RAPGEF4,PRKCA,DNM1,ADCY3,PDGFC,CYTH3,GRM5,EGF,PTPN11,GRM3,PIK3CD,DGKH,PIP5K1C,MAPK3,PIK3CA,INSR,ADCY9,TSC1,LPAR2,PIK3CB,RHEB,MTOR,LPAR3,PLCB1
163	Ribosome(hsa03010)	0.27603220639683645	1.2338676414128171	0.1050228310502283	0.1950620631336136	160	131	RPS8,RPL30,RPS4X,RPS3A,MRPS2,RPL36A-HNRNPH2,RPS23,RPS6,RPS25,RPL26,RPL29,RPS20,RPS15A,MRPL33,MRPS5,RPL3,RPL37A,RPL36AL,RPL38,MRPL36,MRPL1,RPL17,MRPL17,UBA52,MRPS17,RPL27,MRPL14,RPL27A,MRPS10,RPLP0,RPL18A,RPL6,RPL35A,RPL11,RPS2,RPLP1,RPL19,RPL4,RPS29,RPL10L,RPL37,MRPS12,RPS5
164	Various types of N-glycan biosynthesis(hsa00513)	0.34508428693049603	1.2318688013097754	0.15766738660907129	0.19654559986136708	42	40	MAN1B1,B4GALT3,STT3B,FUT8,MGAT1,STT3A,ALG11,MGAT4C,ALG1,MAN1A2,MGAT2,MGAT4B,CHST8,MAN2A2,B4GALNT3
165	Vibrio cholerae infection(hsa05110)	0.3278380355087646	1.2304618983559676	0.17254901960784313	0.1971521891698038	50	49	ATP6V1E2,SEC61A1,ATP6V0A1,PLCG1,PRKCA,ADCY3,ATP6V1A,PRKACA,ATP6V1E1,ADCY9,ATP6V0C,ACTG1,ATP6V1G3,GNAS,ATP6V1F,ATP6V0A4,ATP6V0E2,ATP6V1B2
166	Inflammatory mediator regulation of TRP channels(hsa04750)	0.28360579973647826	1.2231608562876923	0.11512415349887133	0.20538543638191942	98	97	MAPK10,MAP2K6,PRKCE,PLCG1,CAMK2G,CAMK2A,PRKCA,ADCY3,PRKCB,PRKACA,HTR2A,PIK3CD,CALM3,CALM1,PPP1CA,PRKCH,NTRK1,PIK3CA,MAPK12,ADCY9,PIK3CB,PLCB1
167	Vasopressin-regulated water reabsorption(hsa04962)	0.33300776111159025	1.2205912089511224	0.1653061224489796	0.20775260393293243	44	42	CREB1,DCTN4,ADCY3,NSF,PRKACA,DCTN5,CREB3L4,RAB11B,ADCY9,DYNC1I2,CREB3L1,DYNC1LI2,CREB3,ARHGDIB
168	DNA replication(hsa03030)	0.3477413296384639	1.2181445293115076	0.1704781704781705	0.20992909286528963	36	36	POLD3,PRIM1,RFC1,RNASEH2C,RPA2,DNA2,SSBP1
169	Calcium signaling pathway(hsa04020)	0.2509078510818541	1.2173170054462803	0.06986899563318777	0.2097958512558387	252	251	DRD5,GRIN2A,TPCN1,ATP2B3,ATP2B4,FGFR1,ADRB1,DRD1,FGF17,CACNA1D,FGF10,FGF7,GNAL,ERBB2,NTRK2,MCOLN1,ATP2A2,PLCG1,CAMK2G,PPP3CC,SLC8A1,CAMK2A,PLCD3,PPP3CA,FGF23,VDAC2,NFATC3,RYR2,PRKCA,PPP3CB,ADCY3,PDGFC,PRKCB,GRM5,EGF,PDE1C,PRKACA,HTR2A,CALM3,CALM1,PLCZ1,NTRK1,CCKBR,ADCY9,VEGFC,CAMK4,CASQ1,PLCB1,RYR1,GRIN2C,FGF18,EDNRB,CACNA1I,TNNC2,HTR2B,FGF9,RET,FGF8,GNA11,ADORA2A,SLC8A2,SLC8A3,ATP2B2,PHKG1,PHKA1…
170	Necroptosis(hsa04217)	0.2737591780806967	1.2121108408494805	0.11818181818181818	0.21567265858611215	159	125	JAK2,MAPK10,BCL2,VPS4A,ALOX15,PPID,SHARPIN,CAMK2G,CAMK2A,VDAC2,HSP90AB1,IL33,TRAF2,IFNAR2,TNFAIP3,VPS4B,DNM1L,XIAP,PYGM,PPIA,BID,GLUD1,CYLD,FAS,CHMP7,JAK1,HMGB1,USP21,CAPN1,CHMP2A
171	Tight junction(hsa04530)	0.25918027576458386	1.2089228893286674	0.10897435897435898	0.21908371657671888	170	165	TUBA1B,PRKAA2,RDX,MAPK10,PRKAB2,PPP2R2C,HSPA4,PPP2R2D,PRKCE,DLG3,NEDD4L,PPP2R2A,CACNA1D,ERBB2,PRKCI,ARHGAP17,RAPGEF6,ACTR2,AMOTL1,PARD6G,PRKACA,ACTR3B,MAGI1,AFDN,PRKAG2,TIAM1,ACTR3C,ARPC1B,ARPC5,AMOTL2,RAB8A,PPP2R1A,ARPC2,ACTG1,CLDN4,IGSF5,RAB8B,ROCK2,MYL6,ROCK1,ACTR3,NF2,CDC42,RAP1A,PARD6B,ARPC3,EPB41L4B
172	Thyroid cancer(hsa05216)	0.33676555092299865	1.203810267126039	0.19426048565121412	0.22467006160411424	37	37	MAPK1,POLK,TPR,RXRB,NTRK1,MAPK3,CCDC6,CTNNB1,TCF7,RET,DDB2,TPM3,KRAS,GADD45A,NCOA4
173	JAK-STAT signaling pathway(hsa04630)	0.2636142604114309	1.2011674715214298	0.1125	0.22732861749299987	166	155	JAK2,SOS2,STAM,SOCS6,BCL2,IL10RA,SOS1,LEPR,RAF1,IL4,EP300,LIFR,IL7,IL13,IL4R,CREBBP,OSM,CTF1,EGF,PTPN11,IL27,PIK3CD,STAM2,IL10,IFNAR2,IL27RA,PIAS2,PIK3CA,SOCS4,FHL1,SOCS7,CLCF1,CNTF,IL9R,PIK3CB,MTOR,EPOR,CCND3,JAK1,BCL2L1
174	Diabetic cardiomyopathy(hsa05415)	0.25567682805877423	1.1951219748781057	0.10816777041942605	0.234954143060463	203	187	INS,MAPK10,PDHA1,GSK3B,NDUFB9,COX7A2L,ATP2A2,CAMK2G,NDUFA10,NDUFC1,CAMK2A,VDAC2,NDUFB8,RYR2,PRKCA,PRKCB,NDUFV3,NDUFB1,PIK3CD,NDUFV2,PPP1CA,SMAD2,NDUFC2-KCTD14,PIK3CA,INSR,TBC1D4,MAPK12,NDUFA4L2,PIK3CB,MTOR,PLCB1,NDUFV1,SDHA,PDK3,UQCRFS1,GYS2,CYC1,MPC1L,NDUFS3,IRS1,TGFBR1,GFPT1,PTEN,SP1,UQCRQ,CPT2,PDHA2,ATP5PB,ATP5F1D,ATP5F1E,NDUFA13,CAMK2D,COX5A,PIK3R1,MAPK9,AKT3,SDHB,ATP5MC2,COX5B,ATP5F1C,PARP1,…
175	p53 signaling pathway(hsa04115)	0.2960064130984992	1.1907415440413607	0.1797979797979798	0.23985722128777098	74	74	BCL2,MDM2,ATM,SESN1,SIAH1,CCNG2,TP53AIP1,ZMAT3,PPM1D,ATR,GTSE1,BID,SHISA5,CHEK1,FAS,SESN3,CCND3,RPRM,BCL2L1,RCHY1,TP53I3,CDK6,DDB2,IGFBP3,PTEN,GADD45A,RRM2B
176	Hypertrophic cardiomyopathy(hsa05410)	0.2809632850551782	1.1721691062600965	0.19134396355353075	0.26719612077505395	90	89	CACNG6,CACNA2D4,PRKAA2,PRKAB2,ITGA2B,CACNA2D1,CACNA1D,ATP2A2,CACNG2,SLC8A1,RYR2,ITGB8,PRKAG2,CACNG1,DMD,CACNG7,ITGB5,SGCB,ACTG1,SLC8A2,TPM3,SLC8A3,CACNG8
177	Lysosome(hsa04142)	0.26502524987489556	1.1717313313407567	0.14484126984126985	0.2663031271686635	132	132	HGSNAT,DMXL1,NCOA7,CTSC,AP4B1,GNPTAB,PPT1,ABCB9,ATP6V0A1,GGA3,AP3M2,MCOLN1,AP4E1,MANBA,CLTCL1,AP3M1,AP1M1,DMXL2,CTSL,ARSG,NAGPA,GNPTG,SORT1,CTSW,ATP6V0C,CD68,ENTPD4,LIPA,GALNS,PLA2G15,AP3S1,CLN5,CTSS,ASAH1,NPC1,WDR7,IGF2R,ATP6V0A4,AGA,LAMP1
178	Cardiac muscle contraction(hsa04260)	0.2808295404734352	1.1573194704887582	0.19334719334719336	0.2881303665678657	87	82	CACNG6,CACNA2D4,CACNA2D1,CACNA1D,COX7A2L,ATP2A2,CACNG2,SLC8A1,ATP1B3,RYR2,CACNG1,ATP1A4,CACNG7,ATP1A3,UQCRFS1,CYC1,SLC8A2,TPM3,SLC8A3,CACNG8,UQCRQ
179	Bacterial invasion of epithelial cells(hsa05100)	0.2907429249529793	1.156429209850595	0.21369294605809128	0.2879423409253774	77	67	DNM2,WASF1,ELMO2,CTNNA2,ACTR2,DNM1,CLTCL1,ACTR3B,PIK3CD,CTNNA1,PIK3CA,ACTR3C,CRKL,CTNNB1,ARPC1B,PIK3CB,ARPC5,ARPC2,ACTG1,SHC2,CRK,SHC3,ACTR3,CDC42,ELMO3,ARPC3,PTK2,RHOG
180	Apoptosis - multiple species(hsa04215)	0.3433985006642573	1.1524731791425125	0.24543610547667344	0.29321459460083615	32	31	MAPK10,BCL2,HTRA2,NGFR,BECN1,XIAP,BID,DIABLO,BCL2L1,BIRC6,BIRC5
181	Glycerophospholipid metabolism(hsa00564)	0.2698677211378511	1.1425117093958046	0.20084566596194503	0.30966294927521226	99	96	CDS2,AGPAT4,DGKE,DGKD,PTDSS1,LPIN2,LPCAT1,GPD1L,PGS1,PCYT1A,PEMT,CEPT1,MBOAT2,SELENOI,DGKH,ACHE,PLA2G3,GNPAT,LYPLA1,PCYT1B,LPCAT3,GPAT4,LPGAT1,PLA2G15,AGPAT1,AGPAT5
182	One carbon pool by folate(hsa00670)	0.37790110914257163	1.1412898091378096	0.2691511387163561	0.31013022169504917	20	20	ALDH1L2,FTCD,MTHFD2,MTHFD1L,DHFR,MTHFR,MTR,GART,SHMT2,ST20-MTHFS,MTHFD1
183	Dilated cardiomyopathy(hsa05414)	0.2667501619262144	1.1384674228206169	0.1956989247311828	0.31336572837557064	95	94	CACNG6,CACNA2D4,ADRB1,ITGA2B,CACNA2D1,CACNA1D,ATP2A2,CACNG2,SLC8A1,RYR2,ADCY3,ITGB8,PRKACA,CACNG1,DMD,ADCY9,CACNG7,ITGB5,SGCB,ACTG1,SLC8A2,TPM3,SLC8A3,CACNG8
184	Mitophagy - animal(hsa04137)	0.286109161150275	1.1370132525397978	0.21991701244813278	0.3146623640219055	72	70	CSNK2A2,BNIP3L,MAPK10,ATG9A,HIF1A,EIF2AK3,USP30,RHOT1,CITED2,BCL2L13,MFN1,BECN1,UBA52,PINK1,RRAS2,BCL2L1,UBB,PRKN,MFN2,SP1,KRAS
185	RIG-I-like receptor signaling pathway(hsa04622)	0.28768073537707717	1.1335200241006296	0.225531914893617	0.3194921994721475	71	64	MAPK10,TBKBP1,MAP3K7,ADAR,TRAF2,CHUK,TRAF3,IKBKB,MAPK12,AZI2,SIKE1,CYLD,NLRX1
186	Glycosylphosphatidylinositol (GPI)-anchor biosynthesis(hsa00563)	0.35469439004733266	1.1312725814373548	0.2804878048780488	0.3224971042524652	26	24	PIGW,PIGX,PIGS,PIGV,GPLD1,PIGK,PGAP1,PIGH,PIGT,PIGL
187	Cocaine addiction(hsa05030)	0.3021673015113604	1.1253421579606255	0.24130434782608695	0.3323791861417725	49	49	GRIN2A,DRD1,CREB1,CDK5R1,PRKACA,GRM3,CREB3L4,PPP1R1B,PDYN,CREB3L1,GRIN2C,CREB3,RGS9
188	Nucleotide excision repair(hsa03420)	0.2876553596256988	1.11178351704856	0.2732793522267207	0.35739275030988177	62	59	ERCC6,POLD3,GTF2H3,RFC1,POLR2M,RPA2,ERCC8,CDK7,POLE,XPA,CCNH,LIG1,RFC2,DDB2,POLR2G,ERCC1
189	Hepatitis C(hsa05160)	0.24130198975738615	1.1060957320260925	0.2276595744680851	0.3667791627778914	158	148	SOS2,PPP2R2C,SOS1,MAPK1,PPP2R2D,GSK3B,EIF2AK4,EIF2AK3,PPP2R2A,RAF1,YWHAG,EGF,RNASEL,TRAF2,CHUK,PIK3CD,IFNAR2,EIF2AK1,MAPK3,PIK3CA,TRAF3,IKBKB,YWHAH,BID,CTNNB1,E2F2,PIK3CB,SCARB1,PPP2R1A,FAS,CLDN4,IFIT1B,JAK1,CDK6,IFIT1,KRAS,BAD,CD81,IFNA21,EIF2S1
190	Oxidative phosphorylation(hsa00190)	0.25057646318224963	1.10257475390276	0.2505399568034557	0.37205528010649097	134	120	ATP6V1E2,NDUFB9,COX7A2L,ATP6V0A1,NDUFA10,NDUFC1,NDUFB8,ATP4A,NDUFV3,ATP6V1A,NDUFB1,NDUFV2,ATP6V1E1,COX15,COX17,NDUFC2-KCTD14,NDUFA4L2,ATP6V0C,NDUFV1,SDHA,UQCRFS1,CYC1,NDUFS3,ATP6V1G3,UQCRQ,ATP5PB,ATP5F1D,ATP5F1E,ATP6V1F,NDUFA13,ATP6V0A4,COX5A,ATP6V0E2,ATP6V1B2,SDHB,ATP5MC2,COX5B,ATP5F1C,NDUFA3,NDUFA2,UQCRB
191	Renin secretion(hsa04924)	0.2766509159520827	1.0981665084391314	0.27331887201735355	0.37956730050048515	69	69	ADRB1,GUCY1A2,CREB1,CACNA1D,ADCYAP1R1,PPP3CC,PPP3CA,PPP3CB,EDN2,GUCY1A1,PDE1C,PRKACA,KCNMA1,CALM3,CALM1
192	Pathogenic Escherichia coli infection(hsa05130)	0.23426848356605806	1.0932059938660454	0.2515991471215352	0.3882299957155944	197	193	TUBA1B,ARHGEF12,MAPK10,MAPK1,GNA13,GNA12,ABL1,SEC24D,TMED10,WASF1,MAP3K7,NCK2,WIPF1,PAK2,ARHGEF11,MYO5A,ACTR2,TUBB,CYTH3,NCKAP1,PTPN11,ACTR3B,TRAF2,CHUK,MAPK3,ACTR3C,WIPF3,IKBKB,MAPK12,ARPC1B,CYFIP1,LPAR2,ARPC5,FAS,ARPC2,ACTG1,TAB2,CLDN4,TIRAP,ABI1,WIPF2,ROCK2,MYO1B,ROCK1,ACTR3,CYTH4,PAK3,CDC42,MYO1H,SEC24A,F2R,TUBB3,ARPC3
193	Serotonergic synapse(hsa04726)	0.2497902827568449	1.0896823999144143	0.2642706131078224	0.39374791725241365	112	112	TRPC1,MAPK1,CACNA1D,GNG4,ALOX15,RAF1,GNAO1,GNG7,GNB5,GABRB1,PRKCA,GABRB3,GNG2,HTR1D,KCNN2,PRKCB,PRKACA,HTR2A,MAPK3,GNB1,APP,GNG8,PLCB1
194	Chagas disease(hsa05142)	0.2539721431764105	1.0896546515728849	0.2713347921225383	0.39178156322442204	101	99	MAPK10,PPP2R2C,MAPK1,PPP2R2D,CD247,PPP2R2A,MAP2K4,GNAL,GNAO1,CHUK,PIK3CD,IL10,SMAD2,MAPK3,PIK3CA,IKBKB,MAPK12,PIK3CB,PLCB1,PPP2R1A,FAS
195	Other types of O-glycan biosynthesis(hsa00514)	0.2895802933808541	1.082804587764859	0.30603448275862066	0.40486905998311157	47	47	B4GALT3,GALNT17,GXYLT1,C1GALT1C1L,GALNT9,GALNT1,COLGALT1,POFUT2,MFNG,GALNT18,GALNT8,POFUT1,LFNG,XXYLT1,GALNT16,POMT2,GALNT2,ST6GAL2,RFNG,B3GLCT
196	Hippo signaling pathway - multiple species(hsa04392)	0.33414163206321823	1.080631327356065	0.35185185185185186	0.4073403757963222	29	29	DCHS2,RASSF2,FAT4,STK3,WWC1,FRMD6,TPTEP2-CSNK1E,FRMD1,NF2,LATS1,LATS2,TEAD1,YAP1,SAV1,LIMD1
197	Fc gamma R-mediated phagocytosis(hsa04666)	0.25401420107666184	1.0789522136667518	0.3118279569892473	0.40859790996345213	96	93	VAV2,CFL2,MAPK1,DNM2,PRKCE,WASF1,RAF1,PLCG1,ACTR2,PRKCA,RPS6KB1,RPS6KB2,PRKCB,ACTR3B,PIK3CD,PIP5K1C,MAPK3,PIK3CA,AMPH,ACTR3C,CRKL,ARPC1B,PIK3CB,ARPC5,ARPC2,LAT
198	Propanoate metabolism(hsa00640)	0.3077372901849434	1.0657094338810458	0.3511111111111111	0.4352869217160671	32	31	DBT,ACOX1,LDHB,ABAT,PCCA,SUCLG2,ACOX3,EHHADH,ACACA,ACSS2,BCKDHA,ACACB,HIBCH,MCEE,ALDH6A1,ECHDC1,LDHA
199	Human T-cell leukemia virus 1 infection(hsa05166)	0.2198257092292787	1.049163221676887	0.3177966101694915	0.4716571142824172	220	217	NFKB2,MAPK10,ANAPC10,ATM,MAPK1,CREB1,MAP2K4,CDC23,TBPL1,PPP3CC,EP300,PPP3CA,VDAC2,NFATC3,ANAPC4,PPP3CB,CDC27,ADCY3,CREBBP,TRRAP,PRKACA,CHUK,MAD2L1,PIK3CD,CREB3L4,MAP3K3,ATR,SMAD2,MAPK3,PIK3CA,HLA-DQA1,IKBKB,XIAP,ADCY9,ELK1,NRP1,E2F2,PIK3CB,CHEK1,CREB3L1,ANAPC13,CCND3,CREB3,CDC16,JAK1,BCL2L1,ANAPC16,HLA-DOA,TGFBR1,PTEN,ITGAL,ETS2,KRAS,HLA-DPB1
200	Estrogen signaling pathway(hsa04915)	0.23617915060256048	1.0490946168273545	0.3468950749464668	0.4694387813978536	136	135	SOS2,BCL2,SOS1,MAPK1,EBAG9,CREB1,NCOA1,RAF1,GNAO1,HSP90AB1,ADCY3,PRKACA,PIK3CD,CREB3L4,CALM3,GABBR2,CALM1,HSPA1L,MAPK3,PIK3CA,KRT25,ADCY9,PIK3CB,CREB3L1,PLCB1,HSPA1A,CREB3,SHC2,ESR2,KRT38,FKBP5,FKBP4,SP1,KRAS,SHC3,NCOA3,NCOA2,GNAS,CALM2,KRT32,PIK3R1,GRM1
201	Th17 cell differentiation(hsa04659)	0.2454351609590139	1.0449508929846005	0.3511777301927195	0.47679428865300655	106	106	JAK2,MAPK10,MAPK1,HIF1A,CD247,IL4,PLCG1,NFKBIE,PPP3CC,PPP3CA,NFATC3,HSP90AB1,RXRB,PPP3CB,IL4R,CHUK,IL27,SMAD2,IL27RA,MAPK3,HLA-DQA1,IKBKB,MAPK12,MTOR,LAT,JAK1,HLA-DOA,IL23A,TGFBR1
202	Pentose phosphate pathway(hsa00030)	0.3138822853551626	1.043884057357107	0.36438923395445133	0.47690850775822113	30	30	PFKL,TKTL2,H6PD,PFKP,TKTL1,PGD,RPE,DERA,TALDO1
203	Measles(hsa05162)	0.23285620639903157	1.0432717702811691	0.3438202247191011	0.4759688209373581	138	129	CSNK2A2,MAPK10,BCL2,GSK3B,EIF2AK4,EIF2AK3,MAP3K7,ADAR,RAB9B,CHUK,PIK3CD,IFNAR2,EIF2AK1,HSPA1L,TNFAIP3,PIK3CA,CBLB,TRAF3,IKBKB,BID,CDKN1B,PIK3CB,FAS,CCND3,HSPA1A,TAB2,JAK1,BCL2L1,RCHY1,CDK6,BAD,IFNA21,EIF2S1,CLEC4M,RAB9A,RACK1,PIK3R1,MAPK9,IL12B,IRAK4,CCND2,CD3D,AKT3
204	Fatty acid elongation(hsa00062)	0.31898062605434824	1.0355731825961856	0.40670859538784065	0.49216948422128753	27	27	ELOVL5,PPT1,ELOVL4,HACD2,MECR
205	Coronavirus disease - COVID-19(hsa05171)	0.21528138547731987	1.0319266527314073	0.3623853211009174	0.4985044951041775	231	219	RPS8,MAPK10,MAS1,MAPK1,RPL30,RPS4X,RPS3A,MAP3K7,ADAR,RPL36A-HNRNPH2,RPS23,PLCG1,RPS6,RPS25,PRKCA,RPL26,RPL29,RPS20,PRKCB,RPS15A,CHUK,RPL3,PIK3CD,C8A,IFNAR2,RPL37A,RPL36AL,MAPK3,PIK3CA,RPL38,TRAF3,IKBKB,TMPRSS2,MAPK12,RPL17,NRP1,UBA52,PIK3CB,RPL27,RPL27A,TAB2,JAK1,RPLP0,RPL18A,RPL6,RPL35A,RPL11,C1S,RPS2,MMP3,RPLP1,IFNA21,C8G,RPL19,RPL4,RPS29,RPL10L,RPL37,RPS5,TLR8,PIK3R1,MAPK9,IL12B,RPL23,IL6ST,IR…
206	Alcoholic liver disease(hsa04936)	0.22941380553733068	1.0270834594605291	0.39826839826839827	0.5086960052432657	142	134	PRKAA2,MAPK10,PRKAB2,ACOX1,MAP2K6,GSK3B,LPIN2,MAP3K7,MAP2K4,TRA2A,SCD,SCD5,FASN,ACADM,CHUK,PRKAG2,TRAF3,IKBKB,MAPK12,CTNNB1,ACADVL,ADIPOQ,FAS,TAB2,TCF7,TIRAP,ACOX3,TRA2B
207	RNA polymerase(hsa03020)	0.3037299463024056	1.0175156756488621	0.4212678936605317	0.5306513424132765	34	30	CRCP,POLR2M,POLR3A,POLR3G,POLR3E,POLR3C,POLR1A,POLR1B,POLR2G,POLR1D,POLR3D,POLR3F,POLR2I,POLR3B,POLR2C,POLR3K
208	NF-kappa B signaling pathway(hsa04064)	0.2384651062723653	1.0169832744721758	0.4024640657084189	0.5295920845731249	102	101	CSNK2A2,NFKB2,BCL2,ATM,MALT1,MAP3K7,PLCG1,BCL10,PRKCB,TRAF2,CHUK,TNFAIP3,CXCL12,CARD14,TRAF3,IKBKB,XIAP,VCAM1,CYLD,TAB2,LAT,BCL2L1,ERC1
209	Starch and sucrose metabolism(hsa00500)	0.3004079694064114	0.9995403430793478	0.4623015873015873	0.574204715928761	35	31	AMY2A,GBE1,PGM2L1,AGL,PYGM,GYG1,GYS2,GANC
210	Chemokine signaling pathway(hsa04062)	0.21480929898322196	0.9979383499581846	0.44170403587443946	0.5758805199360407	190	185	JAK2,SOS2,SOS1,VAV2,MAPK1,PREX1,GSK3B,GNG4,RAF1,GNG7,GNB5,PLCG1,GNG2,GRK2,ADCY3,PRKCB,RAC3,PRKACA,ARRB1,CHUK,PIK3CD,GRK3,GRK4,CCL27,MAPK3,PIK3CA,CXCL12,TIAM1,GNB1,ITK,CRKL,CCL22,IKBKB,ADCY9,PIK3CB,GRK5,CCR10,GNG8,PLCB1
211	Focal adhesion(hsa04510)	0.2109754054737531	0.9976353821937202	0.4816414686825054	0.574152847341118	203	201	SOS2,ARHGAP5,RASGRF1,MAPK10,ARHGAP35,BCL2,SOS1,VAV2,MAPK1,GSK3B,ITGA2B,ERBB2,RAF1,PAK2,PDPK1,PRKCA,PDGFC,PRKCB,EGF,RAC3,ITGB8,PIK3CD,PPP1CA,COL4A6,PIP5K1C,PAK5,MAPK3,PIK3CA,PPP1R12A,TNN,CRKL,XIAP,CTNNB1,PARVB,VEGFC,ELK1,PIK3CB,ITGB5,CCND3,ACTG1,SHC2,RELN,PTEN,CRK,ROCK2,BAD,ROCK1,SHC3,PAK3,CDC42,ITGAV,RAP1A,PTK2,MYLK4,PDGFD,MYLK,PIP5K1A,COL4A5,COL4A2,PIK3R1,MAPK9,PAK6,COL6A6,ITGB7
212	Fatty acid biosynthesis(hsa00061)	0.343019466391021	0.9946717073847792	0.4519650655021834	0.5791203908624825	19	19	ACSL4,ACSL3,FASN,MECR,ACSBG2,MCAT,CBR4
213	AGE-RAGE signaling pathway in diabetic complications(hsa04933)	0.23352238903412487	0.9884503935274702	0.45454545454545453	0.5928409903994434	100	99	JAK2,MAPK10,BCL2,MAPK1,PRKCE,PLCG1,PLCD3,PRKCA,PRKCB,PIK3CD,COL4A6,SMAD2,MAPK3,PIK3CA,MAPK12,VEGFC,CDKN1B,PIK3CB,PLCB1,VCAM1
214	Toxoplasmosis(hsa05145)	0.22855668918454802	0.9866446027147106	0.45109780439121755	0.5949023933292243	109	109	JAK2,MAPK10,BCL2,IL10RA,MAPK1,MAP2K6,MAP3K7,GNAO1,PDPK1,CHUK,IL10,HSPA1L,MAPK3,HLA-DQA1,IKBKB,XIAP,MAPK12,HSPA1A,TAB2,JAK1,BCL2L1,HLA-DOA
215	Collecting duct acid secretion(hsa04966)	0.30660472384684473	0.979416475973158	0.45544554455445546	0.6116921373168889	27	26	ATP6V1E2,ATP6V0A1,ATP4A,ATP6V1A,ATP6V1E1,ATP6V0C,ATP6V1G3,ATP6V1F,ATP6V0A4,CLCNKB,ATP6V0E2,ATP6V1B2,SLC12A7
216	Ovarian steroidogenesis(hsa04913)	0.2556681199036872	0.9622718039442474	0.525987525987526	0.6572901859702942	51	50	CYP19A1,INS,BMP6,ADCY3,PRKACA,STAR,INSR,HSD17B7,ADCY9,HSD17B1,SCARB1
217	Adherens junction(hsa04520)	0.2249672650329535	0.9546605615647673	0.5365344467640919	0.6754839625696637	93	92	CSNK2A2,FGFR1,MAPK1,WASF1,MAP3K7,PTPN1,ERBB2,PDCD10,SNAI1,CTNNA2,EP300,SMURF2,CREBBP,RAC3,AFDN,CTNNA1,MAPK3,INSR,CTNNB1,SSX2IP,ACTG1,ACP1,TCF7,TGFBR1,ROCK2,ROCK1,CDC42,RAP1A,CCM2
218	ABC transporters(hsa02010)	0.2642794945707123	0.9472858334425972	0.5485232067510548	0.6931742329008926	45	45	ABCC1,ABCB6,ABCD3,TAP1,ABCB9,ABCB10,ABCC4,ABCA5,ABCC5
219	Platelet activation(hsa04611)	0.2148072612605253	0.9444388561814667	0.5555555555555556	0.697622336376808	124	122	ARHGEF12,ARHGAP35,MAPK1,GNA13,GUCY1A2,ITGA2B,PRKCI,P2RY12,ADCY3,GUCY1A1,PRKACA,PIK3CD,PPP1CA,MAPK3,PIK3CA,PPP1R12A,MAPK12,ADCY9,PIK3CB,PLCB1,ACTG1,ROCK2,PTGIR,GUCY1B1,ROCK1,RAP1A,PIK3CG,F2R,MYLK4,GNAS,MYLK,LCP2,PIK3R1
220	Salivary secretion(hsa04970)	0.22499959312488388	0.9418829803752894	0.5578947368421052	0.7012138713534123	92	87	ATP2B3,ATP2B4,ADRB1,GUCY1A2,AMY2A,ATP1B3,PRKCA,ADCY3,PRKCB,GUCY1A1,PRKACA,PRH2,KCNMA1,CALM3,CALM1,ADCY9,ATP1A4,PLCB1,ATP1A3
221	Motor proteins(hsa04814)	0.2012406321392351	0.9402223426863396	0.6389452332657201	0.703170994204575	193	186	TUBA1B,MYH3,STARD9,KIF22,KIF5A,HOOK3,DCTN4,KIF3C,MYO5A,TNNI1,KLC3,KIF2B,KIF7,TUBB,KIF15,ACTG2,KIF21B,DCTN5,KIF21A,KIF5C,KIF3B,DNAH10,DNAH8,BICDL1,MYH15,KIF1C,KIF17,KIF2A,DYNC1I2,CAPZA3,KIF1B,KIF3A,ACTG1,DYNC1LI2,KIF23,TNNC2,CAPZA1,DYNLT3,MYH8,KIF5B,TPM3,TUBG2,MYO1B,MYL6,MYO1H,TUBD1,ACTR1A,TUBB3,DNAH5,DNAH1,DYNLRB1,KIF6,CAPZB
222	Pyruvate metabolism(hsa00620)	0.24988444648814928	0.9350024322327848	0.5961123110151187	0.7134701583654041	48	48	PDHA1,PDHX,MDH1,LDHB,ACYP2,DLAT,ME2,PDHA2,GLO1,ACAT2,ACACA,ACSS2,ME1,ACACB,ALDH7A1,ACAT1,PKLR,HAGH,LDHA
223	Fatty acid degradation(hsa00071)	0.25515044154790184	0.9335233458824426	0.5873015873015873	0.7143732930722776	43	43	ACADSB,ACOX1,ACSL4,ACSL3,ACADM,ACADL,ACAA1,ACSBG2,ACADVL
224	Regulation of lipolysis in adipocytes(hsa04923)	0.24296634266269265	0.9316366128348652	0.5567226890756303	0.7162840156770226	58	54	ABHD5,INS,ADRB1,ADCY3,LIPE,PRKACA,PIK3CD,PIK3CA,INSR,ADCY9,PIK3CB,NPPA
225	Gastric acid secretion(hsa04971)	0.23256185076863692	0.93011424132947	0.6157024793388429	0.7171667073452882	76	76	CAMK2G,CAMK2A,ATP1B3,PRKCA,SSTR2,ATP4A,ADCY3,PRKCB,PRKACA,CALM3,CALM1,CCKBR,ADCY9,ATP1A4,PLCB1,ATP1A3,ACTG1
226	Carbohydrate digestion and absorption(hsa04973)	0.25773781849174326	0.928153519457194	0.6159844054580896	0.7194418739268289	47	42	AMY2A,CACNA1D,ATP1B3,PRKCB,PIK3CD,PIK3CA,ATP1A4,PIK3CB,PLCB1,ATP1A3
227	Glycosaminoglycan biosynthesis - chondroitin sulfate / de...(hsa00532)	0.29505829452011395	0.9263752641233423	0.5452631578947369	0.7211846531099967	21	21	CHSY1,XYLT2,CHSY3,CHST7,CSGALNACT2,UST,CHPF,CHST11,DSE,CHST14,B3GALT6,XYLT1
228	Proximal tubule bicarbonate reclamation(hsa04964)	0.2883549508624909	0.9146566780517139	0.5780590717299579	0.7489320092302668	23	23	SLC4A4,MDH1,ATP1B3,GLS,GLUD1,ATP1A4,ATP1A3
229	Leukocyte transendothelial migration(hsa04670)	0.20982726002004945	0.9129909844250781	0.6578411405295316	0.7504268329734813	115	110	ARHGAP5,ARHGAP35,VAV2,PLCG1,CTNNA2,RAPGEF4,PRKCA,PRKCB,PTPN11,PIK3CD,AFDN,CTNNA1,TXK,PIK3CA,CXCL12,ITK,THY1,MAPK12,CTNNB1,PIK3CB,VCAM1,ACTG1,CLDN4
230	Influenza A(hsa05164)	0.19736465553689161	0.9008324912712524	0.7262931034482759	0.7794213795675503	169	156	JAK2,MAPK1,ADAR,RAF1,EP300,PRKCA,DNAJB1,IL33,CREBBP,PRKCB,RNASEL,CHUK,PIK3CD,IFNAR2,MAPK3,RAB11B,PIK3CA,HLA-DQA1,TRAF3,IKBKB,TMPRSS2,BID,PIK3CB,FAS,KPNA6,CCND3,ACTG1,JAK1,NLRX1,HLA-DOA,CDK6,PABPN1L,HLA-DPB1,IFNA21,EIF2S1,DNAJC3,PIK3R1,CPSF4L,IL12B,IRAK4,XPO1,NLRP3,AKT3,PML,CALCOCO2,IFNAR1,KPNA1,TLR7,CPSF4,MAP2K2
231	Glutathione metabolism(hsa00480)	0.23280827546464905	0.8929250520953839	0.6929637526652452	0.7967091914672737	55	53	GSTM3,IDH1,GSTM5,SMS,ODC1,OPLAH,CHAC2,GSTM1,RRM1
232	Neutrophil extracellular trap formation(hsa04613)	0.20586867705281675	0.892084324165848	0.6987951807228916	0.7955905333635118	190	106	HDAC2,MAPK1,ITGA2B,MAP3K7,RAF1,HDAC7,PLCG1,CLCN4,VDAC2,PRKCA,PRKCB,PIK3CD,MAPK3,PIK3CA,PADI4,MAPK12,PIK3CB,MTOR,PLCB1,ACTG1,HDAC5,HMGB1,ITGAL,CLEC7A
233	Pancreatic secretion(hsa04972)	0.20743753834942266	0.8881486871121994	0.7115789473684211	0.8019487674832523	101	97	ATP2B3,ATP2B4,SLC4A4,TRPC1,AMY2A,ATP2A2,ATP1B3,RYR2,PRKCA,CPA1,ADCY3,PRKCB,KCNMA1,SCT,PLA2G3,ADCY9,ATP1A4,PLCB1,RAB8A,ATP1A3
234	Amino sugar and nucleotide sugar metabolism(hsa00520)	0.2394049848615092	0.8875400592605519	0.6448979591836734	0.8001300750195672	49	47	NANP,UAP1,GALE,GNPNAT1,PGM3,GNPDA2,NANS,NPL,RENBP,MPI,UXS1,GMDS,GFPT1,NAGK,PMM2,GALT,CMAS
235	Natural killer cell mediated cytotoxicity(hsa04650)	0.19901548026769988	0.8822163590394507	0.7541666666666667	0.8103028619773381	126	114	SOS2,SOS1,VAV2,MAPK1,CD247,RAF1,PLCG1,PPP3CC,PPP3CA,PRKCA,PPP3CB,PRKCB,PTPN11,RAC3,PIK3CD,IFNAR2,MAPK3,KIR2DL1,PIK3CA,BID,PIK3CB,FAS,LAT,SHC2,RAET1L,ULBP2,ITGAL,KRAS,SHC3,KLRC2,IFNA21
236	Vitamin digestion and absorption(hsa04977)	0.27722252311404916	0.8799501308140694	0.648936170212766	0.8121325478050669	24	23	SLC19A2,ABCC1,MMACHC,APOA4,SCARB1
237	Mannose type O-glycan biosynthesis(hsa00515)	0.2836033360578808	0.8766469576058619	0.6815415821501014	0.8167478708219834	23	22	B4GALT3,POMK,CHST10,POMGNT2,FUT9,FKRP,POMT2,B3GALNT2,LARGE1,B4GAT1,B3GAT2
238	Protein export(hsa03060)	0.2774271511241642	0.8682879088101888	0.64	0.8332150115593747	23	23	SEC61A1,IMMP1L,OXA1L,SEC63
239	Butanoate metabolism(hsa00650)	0.2647766292424866	0.8594126145117	0.6765873015873016	0.8501104828334893	27	27	OXCT1,OXCT2,ABAT,BDH1,AACS
240	IL-17 signaling pathway(hsa04657)	0.20493834884516893	0.8592188541621495	0.768762677484787	0.8470464540780346	94	92	MAPK10,MAPK1,GSK3B,MAP3K7,MAPK6,IL4,ELAVL1,HSP90AB1,SRSF1,IL13,TRAF2,CHUK,TNFAIP3,MAPK3,TRAF3,IKBKB,MAPK12
241	Pantothenate and CoA biosynthesis(hsa00770)	0.2772632263734858	0.8578472952683692	0.6687898089171974	0.846599167884491	21	21	AASDHPPT,GADL1,PANK3,PPCS,BCAT1
242	Osteoclast differentiation(hsa04380)	0.18823516709628219	0.8461637320688239	0.8565022421524664	0.8682652155759452	132	128	NFKB2,MAPK10,MAPK1,MAP2K6,CREB1,MAP3K7,LILRA6,ATP2A2,PPP3CC,PPP3CA,PPP3CB,TRAF2,CHUK,PIK3CD,TMEM64,IFNAR2,MAPK3,PIK3CA,TEC,IKBKB,MAPK12,CAMK4,PIK3CB,CYLD,TAB2,JAK1
243	Mineral absorption(hsa04978)	0.21899079266351834	0.8424023596100121	0.7606490872210954	0.8724102465795234	60	60	ATP2B3,ATP7A,ATP2B4,SLC34A3,SLC8A1,ATP1B3,STEAP2,MT1M,ATP1A4,TF,ATP1A3,SLC8A2,SLC8A3,ATP2B2
244	Bladder cancer(hsa05219)	0.22966294792916347	0.8382511677054454	0.75	0.8773559691215024	41	41	MDM2,MAPK1,ERBB2,RAF1,EGF,DAPK3,MAPK3,E2F2,RPS6KA5,KRAS
245	Epithelial cell signaling in Helicobacter pylori infection(hsa05120)	0.208176279861671	0.8331383646933135	0.7922606924643585	0.883923754804729	70	69	ATP6V1E2,MAPK10,ADAM10,MAP2K4,ATP6V0A1,PLCG1,ATP6V1A,PTPN11,CHUK,ATP6V1E1,GIT1,IKBKB,MAPK12,ATP6V0C,IGSF5,ATP6V1G3,CDC42,ATP6V1F,PTPRZ1,ATP6V0A4,MAPK9,ATP6V0E2,MAP3K14,ATP6V1B2
246	NOD-like receptor signaling pathway(hsa04621)	0.17940135923042663	0.8276184625979398	0.8982035928143712	0.8911965706413648	185	171	TRPM2,MAPK10,BCL2,MAPK1,MAP3K7,PKN1,DEFA4,SHARPIN,PANX1,VDAC2,DHX33,HSP90AB1,CARD8,RNASEL,TRAF2,CHUK,IFNAR2,TNFAIP3,MAPK3,MFN1,DNM1L,TRAF3,IKBKB,XIAP,MAPK12,PLCB1,RIPK2,TAB2,JAK1,NLRX1,BCL2L1
247	Glycerolipid metabolism(hsa00561)	0.20781343636104677	0.8231544863497253	0.8202020202020202	0.8963808272335807	62	62	AGPAT4,DGKE,DGKD,AGK,LPIN2,MBOAT2,DGKH,PNPLA3,DGAT2
248	Maturity onset diabetes of the young(hsa04950)	0.2432517207727875	0.8024021717955996	0.7706611570247934	0.9281926722159631	26	25	INS,MAFA,NEUROD1,ONECUT1
249	Glycine, serine and threonine metabolism(hsa00260)	0.22927048011541112	0.8012655109835244	0.8046709129511678	0.9261018322626969	40	38	ALAS1,PGAM1,DMGDH,GLDC,GCAT
250	Phagosome(hsa04145)	0.17673730923923742	0.8000622852986953	0.9372384937238494	0.9242124729786729	148	143	TUBA1B,ATP6V1E2,PIKFYVE,SEC61A1,TAP1,STX7,ATP6V0A1,TFRC,TUBB,ATP6V1A,ATP6V1E1,CTSL,HLA-DQA1,EEA1,DYNC1I2,ATP6V0C,SCARB1,ITGB5,ACTG1,DYNC1LI2,HLA-DOA,HGS,STX18,SEC22B,CLEC7A,HLA-DPB1,ATP6V1G3,ITGAV,TUBB3,CTSS,ATP6V1F,STX12,CLEC4M,ATP6V0A4,LAMP1,TUBB2A,TUBA1A,ATP6V0E2,TUBB4A,ATP6V1B2
251	Toll-like receptor signaling pathway(hsa04620)	0.19039353021833957	0.7944388136828067	0.8724696356275303	0.9292447866898764	102	94	MAPK10,MAPK1,MAP2K6,MAP3K7,MAP2K4,CHUK,PIK3CD,IFNAR2,MAPK3,PIK3CA,TRAF3,MAP3K8,IKBKB,MAPK12,PIK3CB
252	Cortisol synthesis and secretion(hsa04927)	0.19818395409415623	0.7909607745293724	0.8508064516129032	0.9305837103024404	65	65	CREB1,CACNA1D,KCNK3,ADCY3,PRKACA,CREB3L4,STAR,ADCY9,SCARB1,CREB3L1,PLCB1,PDE8A,CREB3,CACNA1I,GNA11,SP1
253	Taste transduction(hsa04742)	0.1894831769202776	0.7837495967669645	0.8786610878661087	0.9365321478139463	85	81	TAS2R14,GABRA2,HTR1D,PDE1C,PRKACA,GABBR2,GABRA5,TAS2R42,HCN4,TAS1R1
254	Small cell lung cancer(hsa05222)	0.18566515960369057	0.7799721545671013	0.9111570247933884	0.9374748871224708	92	91	BCL2,POLK,ITGA2B,RXRB,TRAF2,CHUK,PIK3CD,COL4A6,PIK3CA,TRAF3,IKBKB,XIAP,CDKN1B,E2F2,PIK3CB,BCL2L1,CDK6,DDB2,PTEN,MAX,GADD45A,ITGAV,PTK2,ZBTB17,COL4A5,COL4A2,PIK3R1
255	African trypanosomiasis(hsa05143)	0.22070216108414656	0.773348045884818	0.8293650793650794	0.942370053115103	36	36	PRKCA,APOL1,PRKCB,IL10,NPPA,PLCB1,VCAM1,FAS
256	PPAR signaling pathway(hsa03320)	0.1847346766357812	0.7632563952412722	0.9252525252525252	0.9504294294757246	75	74	ACOX1,ACSL4,ACSL3,SCD,SCD5,PDPK1,RXRB,ACADM,SLC27A4,ACADL,ACAA1,ACSBG2,LPL,ADIPOQ,FABP6,FADS2,ACOX3,CPT2,ANGPTL4,FABP3
257	Mucin type O-glycan biosynthesis(hsa00512)	0.21770904278984538	0.7539161344007725	0.8701298701298701	0.9563219329918707	36	36	GALNT17,C1GALT1C1L,ST6GALNAC3,GALNT9,GALNT1,GALNT18,GALNT8,ST3GAL1,B4GALT5,ST3GAL2,GALNT16,GALNT2
258	Sphingolipid metabolism(hsa00600)	0.19498690159278653	0.7353504357498455	0.9157667386609071	0.9701360948043258	54	54	SGPL1,ENPP7,SGPP1,CERS3,SPTLC2,UGCG,CERS6,DEGS1,CERK,DEGS2
259	Antigen processing and presentation(hsa04612)	0.18567470995932628	0.7334181872023033	0.9416666666666667	0.9681758151581593	70	67	HSPA4,TAP1,CREB1,NFYC,HSP90AB1,RFXAP,HSPA1L,CTSL,KIR2DL1,HLA-DQA1,NFYA,HSPA1A,PDIA3,HLA-DOA,HLA-DPB1,KLRC2
260	Leishmaniasis(hsa05140)	0.18081038711933523	0.7164352556819227	0.9466666666666667	0.9773293912339134	73	72	JAK2,MAPK1,MAP3K7,IL4,PRKCB,IL10,MAPK3,HLA-DQA1,MAPK12,ELK1,TAB2,JAK1,HLA-DOA
261	Thyroid hormone synthesis(hsa04918)	0.17647126909263275	0.7159276373076232	0.9722222222222222	0.9739270170241799	75	74	CREB1,ATP1B3,PRKCA,ADCY3,TTF1,PRKCB,PRKACA,CREB3L4,ADCY9,ATP1A4,CREB3L1,PLCB1,ATP1A3,CREB3,ASGR1
262	Histidine metabolism(hsa00340)	0.2210429454032316	0.6897526169915632	0.908695652173913	0.9855761362344968	22	22	FTCD,CARNMT1
263	beta-Alanine metabolism(hsa00410)	0.1996252046955522	0.6829931582625817	0.9385245901639344	0.9848040935570266	31	31	ACOX1,GADL1,ABAT,CNDP2,AOC2,ACOX3,UPB1,EHHADH,ALDH7A1,HIBCH,ALDH6A1
264	Glyoxylate and dicarboxylate metabolism(hsa00630)	0.20314674791423926	0.6703262078490861	0.9557894736842105	0.9857884424496972	30	29	MDH1,GLDC,ACO1,PCCA
265	Glycosphingolipid biosynthesis - ganglio series(hsa00604)	0.23737525142522675	0.6662868234868871	0.9195876288659793	0.9835357906633337	15	15	ST3GAL5,ST6GALNAC3,ST3GAL1,ST3GAL2,B4GALNT1
266	Renin-angiotensin system(hsa04614)	0.20917522666302113	0.6523581724463798	0.9327902240325866	0.984202200993421	23	23	MAS1,PREP,LNPEP,PRCP,NLN,KLK2
267	Galactose metabolism(hsa00052)	0.18514729140133335	0.6235142005484119	0.9774590163934426	0.9879857932325524	32	31	GALE,PFKL,PFKP
268	Primary bile acid biosynthesis(hsa00120)	0.1546673817990672	0.458156031093804	0.9978813559322034	0.9959376210552175	17	17	HSD17B4
269	Tryptophan metabolism(hsa00380)	-0.1586095012324205	-0.565754587702612	0.9942307692307693	0.9792739165857786	42	41	KYNU,IL4I1,AOX1,MAOB,CAT,AOC1,CYP1A1,GCDH,IDO2,HAAO,CYP1B1,KMO,AANAT,AFMID,ASMT
270	Legionellosis(hsa05134)	-0.15270942864011855	-0.5873717737318326	0.9941291585127201	0.9936907226139938	56	55	IL1B,CASP8,IL12A,C3,CLK1,CASP7,CASP1,MYD88,CXCL2,CR1L,NAIP,RELA,CXCL3,PYCARD,APAF1
271	Pertussis(hsa05133)	-0.15570068557042746	-0.6247808055205377	0.992467043314501	1.0	76	75	CALML6,NFKB1,C1QA,MAPK13,TRAF6,CASP3,CXCL6,CALML4,CALML3,CXCL5,TICAM1,GNAI2,C4BPA,SERPING1,IL1B,RHOA,IL12A,C1QB,C3,C1QC,IRAK1,NOS2,GNAI1,CASP7,CASP1,IL1A,MYD88,C4B,TICAM2,C1R,FOS,RELA,CFL1,IRF8,PYCARD
272	Fructose and mannose metabolism(hsa00051)	-0.19124598503337922	-0.6321572467487876	0.9716446124763705	1.0	34	32	AKR1B10,KHK,ALDOB,HK3,PMM1,HK1,ALDOC,FBP1,HKDC1,AKR1B1,TPI1,GMPPB,TKFC
273	Protein digestion and absorption(hsa04974)	-0.15529349543991053	-0.6533972085075993	0.994140625	1.0	103	99	CPB2,KCNK5,KCNQ1,CPA2,COL11A2,COL11A1,COL4A4,CPB1,CTRB1,CPA3,COL10A1,PRSS1,SLC7A9,KCNJ13,COL21A1,KCNN4,COL14A1,FXYD2,COL18A1,DPP4,COL6A2,SLC6A19,PRSS3,MEP1A,ATP1A2,COL9A2,COL16A1,SLC7A7,COL20A1,CTRB2
274	Cytosolic DNA-sensing pathway(hsa04623)	-0.1673604851960421	-0.6583327634412379	0.9860834990059643	1.0	74	67	CASP3,CGAS,DNASE2,CCL4L2,IRF7,POLR2E,RIPK3,DDX58,IL1B,CASP8,IKBKE,CXCL10,POLR2F,IFNA8,CASP7,CASP1,SAMHD1,POLR2L,IFNA10,ZBP1,RELA,IFNA13,CCL4,PYCARD,POLR3GL
275	Arginine biosynthesis(hsa00220)	-0.21760844236944493	-0.6757486422452976	0.9384920634920635	1.0	22	22	GOT1L1,GLUL,NOS2,ASL,NOS1,GLS2,NOS3,NAGS
276	Amoebiasis(hsa05146)	-0.16025710070921978	-0.678293844463087	0.9943714821763602	1.0	101	99	LAMC3,NOS2,COL4A4,LAMB1,LAMB4,CD1E,LAMA1,TGFB3,CTSG,FN1,C8B,CD1D,C9,CXCL2,LAMC2,RELA,MUC2,LAMA4,CXCL3,LAMA5,CD1C,PLCB4,CD1B
277	Phototransduction(hsa04744)	-0.2150355425518266	-0.6891729457018687	0.9169960474308301	1.0	29	28	CNGB1,GUCA1A,SAG,PDE6B,GRK1
278	Glycosaminoglycan degradation(hsa00531)	-0.23526785076204165	-0.6928523192264867	0.8875739644970414	1.0	19	19	HYAL1,IDUA,GNS,IDS,SGSH
279	Malaria(hsa05144)	-0.18842359047640825	-0.697454656920134	0.9471698113207547	1.0	50	47	HBA2,SDC1,ICAM1,TLR2,GYPC,TGFB1,THBS3,IL1B,IL12A,CD40LG,GYPA,SDC2,THBS4,TGFB3,MYD88,SELP,CCL2,CR1L,THBS1,COMP
280	Viral myocarditis(hsa05416)	-0.18302493386839586	-0.6981723011001773	0.9335863377609108	1.0	57	57	SGCD,HLA-DMA,RAC2,HLA-DQA2,CXADR,SGCA,CASP3,ICAM1,CAV1,DAG1,CASP8,HLA-E,CD40LG,HLA-DMB,MYH6,CCND1,HLA-DRB1,LAMA1,HLA-B,HLA-C,HLA-DQB1,EIF4G2,CD86,HLA-DPA1,CD55,PRF1
281	Glycolysis / Gluconeogenesis(hsa00010)	-0.17795067754545868	-0.7079697744147944	0.9661654135338346	1.0	68	66	ALDOB,HK3,LDHAL6B,ALDH3A1,ENO2,HK1,ENO4,ENO3,ALDOC,ACSS1,ENO1,FBP1,ADH1A,HKDC1,ADH1C,TPI1,PCK2,ALDH3B2,GAPDH
282	Antifolate resistance(hsa01523)	-0.21493577123315308	-0.7096381865783717	0.9210019267822736	1.0	30	30	FOLR1,ABCC3,DHFR2,RELA,SLC19A1,FOLR2,ATIC,FOLR3
283	Rheumatoid arthritis(hsa05323)	-0.1749211004255495	-0.721085115738187	0.9580838323353293	1.0	89	87	ATP6V1G1,HLA-DRB1,ATP6V0E1,TGFB3,CTLA4,IL1A,CXCL2,TCIRG1,CCL2,HLA-DQB1,FOS,ATP6V1C2,ATP6V1H,CXCL3,CD86,CSF1,CCL3,HLA-DPA1
284	Alanine, aspartate and glutamate metabolism(hsa00250)	-0.20997437975892236	-0.732947871046884	0.8843283582089553	1.0	37	35	ASL,FOLH1,CAD,GLS2,ALDH4A1,GFPT2,GAD1,NAT8L,RIMKLB
285	Drug metabolism - other enzymes(hsa00983)	-0.18387900857793849	-0.7345910212310743	0.9396709323583181	1.0	78	73	XDH,CES2,DPYD,UGT2B28,TK2,IMPDH1,GSTA3,UGT2A3,UPP2,UGT2B10,NME3,NAT2,UGT2B17,UGT2B7,GSTP1,GSTA1,UPP1,TK1,GSTA2,GSTA5,UGT1A9,MGST2,CYP3A4,RRM2,NAT1,UGT2B15,MGST3,UGT1A3,MGST1,CYP2E1
286	Type I diabetes mellitus(hsa04940)	-0.21080095728589	-0.7451722788745028	0.8833652007648184	1.0	41	41	IL1B,IL12A,HLA-E,HLA-DMB,HLA-DRB1,HLA-B,HLA-C,IL1A,HLA-DQB1,CD86,HLA-DPA1,GAD1,PRF1
287	Taurine and hypotaurine metabolism(hsa00430)	-0.2621959359090572	-0.7505603762261208	0.8084677419354839	1.0	16	16	FMO3,GAD1
288	Porphyrin metabolism(hsa00860)	-0.22722595464846337	-0.7902157315915211	0.8038095238095239	1.0	43	38	UGT2B15,UGT1A3,ALAD,UROS,HMOX1,ALAS2,HMOX2
289	Intestinal immune network for IgA production(hsa04672)	-0.22205911538005604	-0.7915912224568611	0.8104448742746615	1.0	46	45	TGFB1,CCR9,TNFRSF13B,ICOSLG,LTBR,TNFRSF13C,TNFSF13,CD40LG,HLA-DMB,HLA-DRB1,CCL28,HLA-DQB1,IL15RA,CD86,HLA-DPA1,MADCAM1
290	Allograft rejection(hsa05330)	-0.23342063108808372	-0.793978806384071	0.7917485265225933	1.0	35	35	IL12A,HLA-E,CD40LG,HLA-DMB,HLA-DRB1,HLA-B,HLA-C,HLA-DQB1,CD86,HLA-DPA1,PRF1
291	Ether lipid metabolism(hsa00565)	-0.22623464501904406	-0.8196135104488076	0.8035363457760314	1.0	50	46	PLA2G4B,PLA2G12A,PLA2G7,PLD4,ENPP2,LPCAT2,PLA2G4E,CHPT1,PLB1,PLA2G4A,AGPS,PLA2G12B,PLD1,PLA2G6,PLPP2,ENPP6,GAL3ST1,JMJD7-PLA2G4B,GDPD3,PLA2G2A,LPCAT4,PLPP3,PLA2G2C,PLA2G2E,PLA2G1B
292	Systemic lupus erythematosus(hsa05322)	-0.2221965203629757	-0.8333961819280434	0.7866419294990723	1.0	134	50	C1QA,ELANE,HLA-DMA,TRIM21,HLA-DQA2,FCGR2A,ACTN4,SNRPB,C1QB,C7,C3,C1QC,CD40LG,HLA-DMB,FCGR1A,C6,HLA-DRB1,CTSG,C8B,C9,C4B,HLA-DQB1,C1R,CD86,FCGR3B,HLA-DPA1
293	alpha-Linolenic acid metabolism(hsa00592)	-0.27082825525607573	-0.8455427514818257	0.7126654064272212	1.0	26	24	PLA2G2C,PLA2G2E,PLA2G1B
294	Pentose and glucuronate interconversions(hsa00040)	-0.2569243526774117	-0.8606818493525539	0.6920077972709552	1.0	36	31	XYLB,AKR1A1,AKR1B10,UGT2B28,FGGY,UGT2A3,UGT2B10,UGT2B17,UGT2B7,UGDH,KL,UGT1A9,AKR1B1,UGT2B15,UGT1A3
295	Asthma(hsa05310)	-0.2711511027464344	-0.8721664944579398	0.6374269005847953	1.0	28	27	CD40LG,HLA-DMB,HLA-DRB1,FCER1G,HLA-DQB1,CCL11,FCER1A,HLA-DPA1,PRG2
296	Folate biosynthesis(hsa00790)	-0.2675446055105828	-0.874863897581184	0.6542239685658153	1.0	27	27	AKR1C3,AKR1B1,DHFR2,PAH,ALPI,ALPP
297	Phenylalanine metabolism(hsa00360)	-0.309016622430225	-0.8766997706043304	0.6466302367941712	1.0	16	16	IL4I1,MAOB,GOT1L1,ALDH3A1,TAT,PAH,ALDH3B2
298	Fat digestion and absorption(hsa04975)	-0.25220962264704405	-0.8973181126476379	0.6487523992322457	1.0	42	42	PNLIPRP1,PLPP3,PLA2G2C,PLA2G2E,PLA2G1B
299	Glycosphingolipid biosynthesis - lacto and neolacto series(hsa00601)	-0.28787419678773984	-0.9164215147312371	0.586073500967118	1.0	28	28	ST8SIA1,GCNT2,ABO,FUT2,B3GNT5,B3GALT5
300	Steroid hormone biosynthesis(hsa00140)	-0.24208325763983463	-0.9306274629000852	0.55078125	1.0	62	56	CYP3A7-CYP3A51P,CYP3A7,UGT2B28,DHRS11,UGT2A3,HSD17B8,CYP3A5,AKR1D1,UGT2B10,CYP1A1,UGT2B17,UGT2B7,STS,CYP1B1,UGT1A9,AKR1C3,CYP17A1,LRTOMT,CYP3A4,UGT2B15,UGT1A3,SULT1E1,HSD11B1,CYP11A1,HSD11B1L,HSD3B1,CYP2E1
301	Arginine and proline metabolism(hsa00330)	-0.2708724847509785	-1.0058238091346716	0.41040462427745666	0.9220059124937559	50	49	NOS1,PRODH2,PRODH,ALDH4A1,SAT1,CKM,CKMT1A,CKB,HOGA1,NOS3,LAP3,AZIN2,GAMT
302	Ferroptosis(hsa04216)	-0.29157752563815426	-1.0157380208220494	0.41366223908918404	0.9115096396610624	41	40	MAP1LC3A,PRNP,CP,STEAP3,MAP1LC3C,PCBP2,MAP1LC3B2,SAT1,TP53,HMOX1,ACSL5,ACSL6,MAP1LC3B
303	Bile secretion(hsa04976)	-0.24647865698541746	-1.0239569892444198	0.4003623188405797	0.9093748116482565	89	85	AQP9,EPHX1,SLC10A2,NCEH1,UGT2B28,UGT2A3,SLC51B,ABCB1,ADCY2,RXRA,SULT2A1,UGT2B10,ABCG2,UGT2B17,UGT2B7,AQP8,ABCC2,SLCO1B3,SLC10A1,NR0B2,SLC4A2,SLC4A5,UGT1A9,ABCC3,CYP3A4,SLC22A8,CA2,FXYD2,SLC9A1,AQP4,ADCY6,UGT2B15,UGT1A3,ATP1A2,AQP1,LDLR,SCTR
304	Ascorbate and aldarate metabolism(hsa00053)	-0.3234156799089156	-1.0250762713288004	0.42996108949416345	0.9409337028850765	30	26	GUSB,RGN,UGT2B4,AKR1A1,UGT2B28,MIOX,UGT2A3,UGT2B10,UGT2B17,UGT2B7,UGDH,KL,UGT1A9,UGT2B15,UGT1A3
305	Neuroactive ligand-receptor interaction(hsa04080)	-0.20538308991943446	-1.0273856510944035	0.37842778793418647	0.9686970085020289	367	359	SSTR3,EDNRA,GRIN3B,CHRM1,NMS,INSL3,C3,PTGER1,CHRNA9,P2RX6,SST,LEP,RXFP4,GABRR2,CSH1,P2RX7,GCG,CGA,MC3R,EDN3,P2RY2,BDKRB1,NPVF,QRFPR,PATE1,GNRHR,GABRA6,GLP1R,CYSLTR2,RLN2,MC2R,GHR,AVPR1A,NPS,P2RX5,OPRL1,CHRNA2,UTS2,HTR2C,P2RY1,CTSG,TBXA2R,PAQR6,P2RX4,PRSS1,GRM6,NTSR1,PGRMC2,FPR1,GRM8,ADRA2B,GAL,TSHR,POMC,CALCRL,CNR2,CHRNA1,LHCGR,RXFP3,HRH2,GH1,TAAR5,P2RY14,AGT,UTS2R,KNG1,TACR1,GALP,QRFP,CRHR2,PRSS…
306	Inflammatory bowel disease(hsa05321)	-0.2755936926165537	-1.0593149008752376	0.36811023622047245	0.8636372881166334	63	63	HLA-DQA2,RORC,IL5,IFNGR1,TLR2,FOXP3,TGFB1,IL1B,IL12A,IL12RB1,IL21R,NFATC1,HLA-DMB,IFNGR2,IL18RAP,HLA-DRB1,TGFB3,STAT6,IL1A,NOD2,HLA-DQB1,IL2RG,STAT4,RELA,IL21,IL22,HLA-DPA1,IL12RB2,TBX21
307	Nitrogen metabolism(hsa00910)	-0.3733866066950565	-1.0594099120361449	0.3937007874015748	0.9024230835882241	17	17	CA14,CA13,CA8,CA4,GLUL,CA5B,CA7,CA2,CA6
308	Cell adhesion molecules(hsa04514)	-0.23572984055327192	-1.0675628987366073	0.32245681381957775	0.9062142720704977	156	152	CLDN16,HLA-E,NFASC,NECTIN2,CD276,CD40LG,HLA-DMB,F11R,SPN,PDCD1LG2,CD8B2,CLDN18,HLA-DRB1,VTCN1,SDC2,CTLA4,ICAM3,HLA-B,HLA-C,CD8A,ITGA6,PTPRF,SELP,TIGIT,CLDN7,JAM3,HLA-DQB1,PTPRC,CLDN11,OCLN,SELPLG,CDH1,CD274,CD34,CLDN12,CD2,CD8B,SELL,CD86,CD4,HLA-DPA1,CLDN25,NRXN1,MADCAM1,NECTIN1,ICAM2,ITGA8,CLDN15,VSIR
309	ECM-receptor interaction(hsa04512)	-0.29485575806722547	-1.2071505927147854	0.14119922630560927	0.4249450350255529	89	88	THBS3,SDC4,ITGA2,TNXB,DAG1,GP5,FREM2,LAMC3,VTN,IBSP,COL4A4,LAMB1,GP6,LAMB4,ITGB4,LAMA1,SPP1,THBS4,FN1,ITGA6,TNC,ITGA1,CD44,FREM1,NPNT,COL6A2,LAMC2,ITGB6,THBS1,GP1BA,COL9A2,COMP,ITGA10,LAMA4,LAMA5,ITGA8
310	Autoimmune thyroid disease(hsa05320)	-0.33855920686450897	-1.2267061114852658	0.17543859649122806	0.39547083686481754	50	44	HLA-E,CD40LG,HLA-DMB,CGA,IFNA8,HLA-DRB1,CTLA4,HLA-B,HLA-C,TSHR,IFNA10,HLA-DQB1,IFNA13,CD86,TPO,HLA-DPA1,PRF1
311	Graft-versus-host disease(hsa05332)	-0.35637110504778663	-1.2284281359048546	0.16603053435114504	0.41272653560833744	38	36	IL1B,KLRD1,HLA-E,HLA-DMB,HLA-DRB1,HLA-B,HLA-C,IL1A,HLA-DQB1,KIR3DL1,KIR3DL2,CD86,HLA-DPA1,PRF1
312	Other glycan degradation(hsa00511)	-0.4547348631428499	-1.287825005851321	0.15705765407554673	0.29433984589169493	18	17	MAN2B2,FUCA2,NEU3,HEXB,MAN2B1,ENGASE,GBA2,NEU4,NEU2,MAN2C1
313	Staphylococcus aureus infection(hsa05150)	-0.31716230990613953	-1.3070832646653434	0.07827788649706457	0.27293252757019726	91	84	FCGR2B,C1QA,HLA-DMA,KRT20,HLA-DQA2,FPR3,KRT27,FCGR2A,PTAFR,ICAM1,KRT36,KRT39,KRT18,C1QB,DEFA5,C3,C1QC,DEFB1,HLA-DMB,KRT19,FCGR1A,HLA-DRB1,FGG,DEFA6,CFI,KRT16,FPR1,KRT13,SELP,C4B,HLA-DQB1,C1R,KRT33B,CFH,SELPLG,KRT14,C3AR1,KRT40,FCGR3B,HLA-DPA1,KRT26,FCAR
314	Cytokine-cytokine receptor interaction(hsa04060)	-0.2708127208966129	-1.3071269550186444	0.02131782945736434	0.29105903082326623	295	282	IL5,CCR3,IFNGR1,PF4,TNFRSF10D,EDA,IL1R1,BMP2,CCL19,CXCL6,IL17RC,TNFRSF1B,CXCL17,CCL8,INHBC,CXCL5,TNFRSF10A,IL2RA,EPO,CCR1,CXCL1,TNFRSF1A,CCL4L2,IL16,CSF2RA,PF4V1,TGFB1,CCR9,TNFRSF13B,GDF6,IL22RA1,PRLR,IL11,LIF,TNFSF15,GDF15,IL1B,IL12A,IL17RB,LTBR,IL12RB1,NGF,EDAR,TSLP,IL13RA1,TNFRSF13C,THPO,OSMR,TNFSF13,IL21R,LEP,CCL1,CRLF2,IL17RE,CD40LG,CXCL10,CSH1,IFNGR2,EDA2R,PPBP,ACKR3,IL18RAP,IL10RB,IFNA8,GH…
315	Drug metabolism - cytochrome P450(hsa00982)	-0.33895963306635907	-1.317894096015579	0.07258064516129033	0.2876748145140946	67	61	GSTA3,UGT2A3,AOX1,MAOB,CYP3A5,UGT2B10,CYP2C19,UGT2B17,UGT2B7,ALDH3A1,GSTP1,GSTA1,GSTA2,GSTA5,CYP2C9,ADH1A,UGT1A9,MGST2,ADH1C,CYP2D6,CYP3A4,UGT2B15,MGST3,UGT1A3,FMO3,MGST1,ALDH3B2,CYP2E1
316	Metabolism of xenobiotics by cytochrome P450(hsa00980)	-0.33866555604309684	-1.3221310347006519	0.07969639468690702	0.30078075452246594	72	66	GSTA3,UGT2A3,CYP3A5,SULT2A1,UGT2B10,CYP1A1,CYP2S1,UGT2B17,UGT2B7,ALDH3A1,GSTP1,GSTA1,GSTA2,AKR7A2,CYP1B1,GSTA5,CYP2C9,ADH1A,UGT1A9,MGST2,ADH1C,CYP2D6,CYP3A4,UGT2B15,MGST3,UGT1A3,HSD11B1,MGST1,HSD11B1L,ALDH3B2,CYP2E1
317	Olfactory transduction(hsa04740)	-0.2631563782111986	-1.3238066366800687	0.009823182711198428	0.32179215053386195	425	380	OR5B21,OR52K2,OR10H5,OR10K2,OR4E1,OR7A5,OR8J3,OR8B12,OR5M10,OR14I1,OR52E2,OR2G2,OR5AR1,OR1E1,OR9A2,OR2H1,OR2A42,OR5T3,OR2L2,OR6K6,OR6K2,OR7E24,OR5V1,OR2H2,OR51S1,OR4D11,OR51B4,OR52E4,OR1L6,OR52B6,OR14A2,OR2S2,OR8B8,OR2D3,CNGA4,OR9G4,OR1M1,OR1G1,OR3A1,OR11G2,OR2A14,OR10G6,OR4K17,CNGB1,OR2C1,OR6C2,OR4C6,OR2AG2,OR13A1,OR6F1,OR5K3,OR6C75,OR9A4,OR13H1,OR7C1,OR10H4,OR4Q3,OR2M4,OR2V1,OR51L1,OR2T8,OR1K1,…
318	Glycosphingolipid biosynthesis - globo and isoglobo series(hsa00603)	-0.4864666155596471	-1.372070137891225	0.09861932938856016	0.24513315451111473	16	16	FUT1,ST8SIA1,ABO,FUT2,B3GALT5
319	Chemical carcinogenesis - DNA adducts(hsa05204)	-0.3620847172709731	-1.386288055425155	0.04743083003952569	0.2424265282017098	67	59	CYP3A7-CYP3A51P,EPHX1,CYP3A7,UGT2B28,GSTA3,UGT2A3,CYP3A43,CYP3A5,SULT2A1,UGT2B10,CYP1A1,NAT2,CYP2C19,UGT2B17,UGT2B7,GSTP1,GSTA1,GSTA2,CYP2C18,CYP1B1,GSTA5,CYP2C9,UGT1A9,MGST2,CYP3A4,PTGS2,NAT1,UGT2B15,MGST3,UGT1A3,HSD11B1,SULT1A2,MGST1,HSD11B1L,CYP2E1
320	Hematopoietic cell lineage(hsa04640)	-0.33044465658440314	-1.3908522240528844	0.02214022140221402	0.26008633269272496	96	94	IL2RA,EPO,DNTT,CD37,CSF2RA,ITGA2,IL11,CD59,IL1B,GP5,ANPEP,THPO,CD9,CD3G,CD19,HLA-DMB,GYPA,FCGR1A,CD1E,CD8B2,HLA-DRB1,IL11RA,CD1D,IL1A,CD8A,ITGA6,CD5,IL5RA,ITGA1,CD44,KIT,HLA-DQB1,IL7R,CR1L,CSF3R,CD34,MS4A1,GP1BA,CD2,CD8B,CD3E,CSF1,CD1C,CR2,CD4,HLA-DPA1,CD55,CD1B,FCER2
321	Complement and coagulation cascades(hsa04610)	-0.342964272935732	-1.3919275712218377	0.02973977695167286	0.2900096773439053	86	84	CFHR1,BDKRB2,C4BPA,PROCR,SERPINA1,F2RL3,SERPING1,CD59,CPB2,F8,C1QB,C7,SERPINF2,C3,SERPINC1,C1QC,PROC,VTN,BDKRB1,C6,A2M,FGG,FGA,CFI,C8B,SERPINE2,C9,C4B,CD46,F13A1,SERPINE1,C1R,CR1L,KNG1,CFH,CFHR4,C3AR1,CR2,CD55,CLU
322	Linoleic acid metabolism(hsa00591)	-0.4300904511411626	-1.4024096909447359	0.0688976377952756	0.3063537171525804	30	27	PLA2G4B,CYP2C8,PLA2G12A,PLA2G4E,PLB1,PLA2G4A,PLA2G12B,PLA2G6,CYP2C19,JMJD7-PLA2G4B,CYP2C9,PLA2G2A,CYP3A4,PLA2G2C,PLA2G2E,PLA2G1B,CYP2E1
323	Primary immunodeficiency(hsa05340)	-0.408194209809648	-1.4270197429439455	0.046125461254612546	0.29519894591992263	37	37	AIRE,TNFRSF13C,RAG2,CD19,CD40LG,IGLL1,CD8B2,CD8A,CD79A,IL7R,PTPRC,IL2RG,JAK3,CD8B,CD3E,ZAP70,CD4
324	Arachidonic acid metabolism(hsa00590)	-0.3815514464642136	-1.468743312126916	0.03501945525291829	0.25225882655626897	61	59	PTGR2,CYP2B6,PLA2G4B,CYP2C8,PLA2G12A,PLA2G4E,HPGDS,GGT5,PLB1,PLA2G4A,PTGES2,PTGS1,HPGD,ALOX5,PLA2G12B,PTGR1,PLA2G6,PTGES,CYP2C19,ALOXE3,PRXL2B,JMJD7-PLA2G4B,CYP2C9,CYP2U1,CYP4F2,PLA2G2A,AKR1C3,PTGDS,PTGS2,ALOX15B,PLA2G2C,PLA2G2E,PLA2G1B,TBXAS1,CYP2E1
325	Tyrosine metabolism(hsa00350)	-0.4217747207404913	-1.4775654294238636	0.035916824196597356	0.2956589364862178	36	36	AOX1,MAOB,GOT1L1,ALDH3A1,TAT,ADH1A,ADH1C,LRTOMT,HGD,PNMT,TYR,TYRP1,DCT,TPO,ALDH3B2
326	Retinol metabolism(hsa00830)	-0.40205767442545365	-1.5553644069706263	0.008	0.2014758680372826	68	63	CYP27C1,CYP3A7-CYP3A51P,CYP3A7,UGT2B28,CYP26A1,UGT2A3,RDH13,AOX1,CYP3A5,UGT2B10,CYP1A1,CYP2S1,UGT2B17,UGT2B7,CYP2C18,RDH5,BCO1,RPE65,CYP2C9,ALDH1A1,ADH1A,UGT1A9,ADH1C,AWAT2,CYP3A4,DHRS9,CYP26B1,ALDH1A2,RDH12,DHRS4L2,UGT2B15,UGT1A3,ALDH1A3,SDR16C5
327	Viral protein interaction with cytokine and cytokine rece...(hsa04061)	-0.379760163875492	-1.6046166170252636	0.0037174721189591076	0.19716345647826544	98	95	CCR3,PF4,TNFRSF10D,CCL19,CXCL6,TNFRSF1B,CCL8,CXCL5,TNFRSF10A,IL2RA,CCR1,CXCL1,TNFRSF1A,CCL4L2,PF4V1,CCR9,IL22RA1,LTBR,CCL1,CXCL10,PPBP,ACKR3,IL18RAP,IL10RB,CXCL13,CCL17,IL2RB,CCL28,CCL26,CCL16,TNFSF14,CXCL2,CCL14,CCL2,IL20,IL2RG,CCL11,IL20RB,CXCR1,IL24,CCL21,CCL18,CCL4,CCL7,CCL24,CXCL3,CSF1,CCL3,CCL23,CXCR3,CXCR2
